# Supplementary material for: Awareness of COVID-19 Before and After Quarantine Based on Crowdsourced Data From Rabigh City, Saudi Arabia: A Cross-Sectional and Comparative Study
Source: Front Public Health. 2021 Apr 7;9:632024. doi: 10.3389/fpubh.2021.632024 (PMC8058207; doi:10.3389/fpubh.2021.632024)
Supplement: Supplementary file 2 [file Table_1.XLSX]

## Sheet: Data Awareness of the coronavir
id	BeforeAndAfter	Age	Gender	Education	Locatio	Ocupation	FollowingRules	HandWashNumber	RighHandWash	SympHighTemp	SympCouph	SympDiharia	SympVomit	SympHardBreath	SympHeadache	SympSoreThroat	SympNoseBlock	PreventHandWash	PreventUseTissue	PreventUseELbow	PreventNotTouchEyeNose	PreventAvoidCovid	PreventNotSHare	PreventWareMask	PreventPersonalHygine	NewsPaper	TV	Radio	FamilyMmber	Friend	Flyers	Doctor	Nurse	Internet	Whatsapp	Youtube	Twitter	Facebook	School	Work	SMS	Lecture	GoingOut	filter_$	UseCovidApp	Tabaud	Tawakkalna	Tatamman
2	Before	Older Than 30	Male	High school	Rabigh city	Unemployed	No	Less Than 3	No	Yes	Yes	I dont know	Yes	Yes	Yes	Yes	Yes	Yes	Yes	Yes	No	Yes	Yes	Yes	Yes	Yes	Yes	Yes	Yes	Yes	Yes	No	Yes	No	No	No	No	No	No	No	No	No	Rarely	Selected	Not aplicable	Not aplicable	Not aplicable	Not aplicable
4	Before	Less Than 30	Female	Bachelor	Rabigh city	Student	Yes	From 4 to 10	Yes	Yes	Yes	I dont know	No	Yes	No	Yes	No	Yes	Yes	Yes	No	Yes	Yes	Yes	Yes	No	No	No	No	Yes	No	No	No	Yes	No	No	Yes	No	No	No	No	No	Rarely	Selected	Not aplicable	Not aplicable	Not aplicable	Not aplicable
5	Before	Less Than 30	Female	Bachelor	Rabigh city	Student	Yes	Less Than 3	Yes	Yes	Yes	I dont know	Yes	Yes	I dont know	Yes	Yes	Yes	Yes	Yes	No	Yes	Yes	Yes	Yes	No	Yes	No	Yes	Yes	No	Yes	Yes	Yes	Yes	No	Yes	No	No	Yes	Yes	No	Rarely	Selected	Not aplicable	Not aplicable	Not aplicable	Not aplicable
7	Before	Less Than 30	Female	Bachelor	Rabigh city	Student	Yes	From 4 to 10	Yes	Yes	No	I dont know	No	Yes	Yes	Yes	No	Yes	Yes	Yes	No	Yes	Yes	Yes	Yes	No	Yes	No	Yes	Yes	No	No	No	Yes	Yes	No	Yes	No	No	No	No	No	Rarely	Selected	Not aplicable	Not aplicable	Not aplicable	Not aplicable
11	Before	Less Than 30	Female	Bachelor	Rabigh city	Student	No	Less Than 3	Yes	Yes	Yes	I dont know	I dont know	Yes	Yes	I dont know	I dont know	Yes	Yes	I dont know	No	Yes	Yes	Yes	Yes	No	Yes	No	Yes	Yes	No	No	No	Yes	Yes	No	No	No	No	Yes	Yes	No	Rarely	Selected	Not aplicable	Not aplicable	Not aplicable	Not aplicable
14	Before	Less Than 30	Female	Bachelor	Rabigh city	Student	Yes	Less Than 3	No	Yes	Yes	I dont know	I dont know	Yes	I dont know	No	No	Yes	Yes	Yes	No	Yes	Yes	Yes	Yes	No	Yes	No	Yes	Yes	No	No	No	Yes	Yes	No	No	No	No	Yes	Yes	No	Rarely	Selected	Not aplicable	Not aplicable	Not aplicable	Not aplicable
16	Before	Less Than 30	Female	Bachelor	Rabigh city	Student	Yes	From 4 to 10	Yes	Yes	Yes	I dont know	I dont know	Yes	Yes	I dont know	Yes	Yes	Yes	I dont know	No	Yes	Yes	Yes	Yes	No	Yes	Yes	No	No	Yes	Yes	Yes	Yes	No	No	Yes	No	No	No	No	No	Rarely	Selected	Not aplicable	Not aplicable	Not aplicable	Not aplicable
18	Before	Less Than 30	Female	High school	Rabigh city	Student	No	Less Than 3	Yes	Yes	Yes	I dont know	I dont know	Yes	Yes	Yes	I dont know	Yes	Yes	Yes	No	Yes	Yes	Yes	Yes	No	Yes	No	Yes	No	No	No	No	Yes	Yes	No	Yes	No	No	No	Yes	No	Rarely	Selected	Not aplicable	Not aplicable	Not aplicable	Not aplicable
19	Before	Less Than 30	Female	Bachelor	Rabigh city	Student	Yes	Less Than 3	Yes	Yes	Yes	I dont know	No	Yes	Yes	Yes	Yes	Yes	Yes	Yes	No	Yes	Yes	Yes	Yes	No	Yes	No	Yes	Yes	Yes	Yes	Yes	Yes	Yes	Yes	Yes	Yes	Yes	Yes	Yes	Yes	Rarely	Selected	Not aplicable	Not aplicable	Not aplicable	Not aplicable
20	Before	Less Than 30	Male	High school	Rabigh city	Student	No	Less Than 3	Yes	Yes	Yes	I dont know	No	Yes	I dont know	I dont know	I dont know	Yes	Yes	Yes	No	Yes	Yes	Yes	Yes	Yes	Yes	Yes	Yes	Yes	Yes	No	No	No	No	No	Yes	Yes	Yes	Yes	Yes	Yes	Rarely	Selected	Not aplicable	Not aplicable	Not aplicable	Not aplicable
21	Before	Less Than 30	Female	High school	Rabigh city	Student	Yes	From 4 to 10	Yes	Yes	Yes	I dont know	Yes	Yes	Yes	Yes	Yes	Yes	Yes	Yes	No	Yes	Yes	Yes	Yes	No	No	No	No	No	No	No	No	Yes	No	No	Yes	No	No	No	No	No	Rarely	Selected	Not aplicable	Not aplicable	Not aplicable	Not aplicable
22	Before	Less Than 30	Female	Bachelor	Rabigh city	Student	Yes	From 4 to 10	No	Yes	Yes	I dont know	I dont know	Yes	I dont know	I dont know	I dont know	Yes	Yes	Yes	No	Yes	Yes	I dont know	I dont know	No	No	No	No	No	No	Yes	Yes	No	No	No	Yes	No	No	No	No	No	Rarely	Selected	Not aplicable	Not aplicable	Not aplicable	Not aplicable
23	Before	Less Than 30	Male	Bachelor	Rabigh city	Student	Yes	Less Than 3	Yes	Yes	Yes	No	No	Yes	Yes	Yes	No	Yes	Yes	Yes	No	Yes	No	Yes	Yes	No	Yes	No	Yes	No	No	No	No	Yes	Yes	No	Yes	No	No	No	No	No	Rarely	Selected	Not aplicable	Not aplicable	Not aplicable	Not aplicable
25	Before	Less Than 30	Male	High school	Rabigh city	Student	Yes	From 4 to 10	No	Yes	Yes	I dont know	Yes	Yes	No	Yes	I dont know	Yes	Yes	Yes	No	Yes	Yes	Yes	Yes	Yes	Yes	Yes	Yes	Yes	Yes	Yes	Yes	Yes	Yes	Yes	Yes	Yes	Yes	Yes	Yes	Yes	Rarely	Selected	Not aplicable	Not aplicable	Not aplicable	Not aplicable
27	Before	Less Than 30	Female	High school	Rabigh city	Student	No	Less Than 3	No	Yes	Yes	I dont know	No	Yes	Yes	Yes	I dont know	Yes	Yes	Yes	No	Yes	Yes	Yes	Yes	No	No	No	Yes	Yes	Yes	Yes	Yes	Yes	No	No	Yes	No	Yes	Yes	Yes	Yes	Rarely	Selected	Not aplicable	Not aplicable	Not aplicable	Not aplicable
28	Before	Less Than 30	Female	Bachelor	Rabigh city	Student	No	Less Than 3	Yes	Yes	I dont know	I dont know	I dont know	Yes	Yes	I dont know	I dont know	Yes	Yes		I dont know	I dont know	Yes	Yes	Yes	No	No	No	Yes	Yes	Yes	No	No	Yes	Yes	Yes	Yes	Yes	No	Yes	Yes	No	Rarely	Selected	Not aplicable	Not aplicable	Not aplicable	Not aplicable
29	Before	Less Than 30	Female	High school	Rabigh city	Student	No	Less Than 3	Yes	Yes	Yes	I dont know	I dont know	Yes	No	Yes	No	Yes	Yes	Yes	No	Yes	Yes	Yes	Yes	No	No	No	Yes	Yes	No	No	Yes	Yes	Yes	No	Yes	No	Yes	No	Yes	No	Rarely	Selected	Not aplicable	Not aplicable	Not aplicable	Not aplicable
30	Before	Less Than 30	Female	Bachelor	Rabigh city	Student	No	Less Than 3	No	Yes	Yes	I dont know	Yes	Yes	Yes	Yes	Yes	Yes	Yes	Yes	No	Yes	Yes	Yes	Yes	No	No	No	Yes	Yes	Yes	No	No	Yes	No	No	Yes	No	No	No	Yes	No	Rarely	Selected	Not aplicable	Not aplicable	Not aplicable	Not aplicable
32	Before	Less Than 30	Female	Bachelor	Rabigh city	Student	Yes	Less Than 3	No	Yes	Yes	I dont know	No	Yes	No	I dont know	Yes	Yes	Yes	Yes	No	Yes	Yes	Yes	Yes	No	Yes	No	Yes	No	No	No	No	Yes	Yes	No	Yes	No	No	No	Yes	No	Rarely	Selected	Not aplicable	Not aplicable	Not aplicable	Not aplicable
44	Before	Less Than 30	Female	Bachelor	Rabigh city	Student	Yes	From 4 to 10	Yes	Yes	Yes	I dont know	No	Yes	No	No	No	Yes	Yes	Yes	No	Yes	Yes	Yes	Yes	No	No	No	Yes	Yes	Yes	No	No	Yes	Yes	Yes	Yes	Yes	Yes	Yes	No	Yes	Rarely	Selected	Not aplicable	Not aplicable	Not aplicable	Not aplicable
48	Before	Less Than 30	Male	Bachelor	Rabigh city	Non Education	Sometimes	Less Than 3	No	Yes	Yes	I dont know	Yes	Yes	Yes	Yes	Yes	Yes	I dont know	Yes	No	Yes	Yes	Yes	Yes	Yes	Yes	Yes	Yes	Yes	Yes	Yes	Yes	Yes	Yes	Yes	Yes	No	No	Yes	Yes	No	Rarely	Selected	Not aplicable	Not aplicable	Not aplicable	Not aplicable
49	Before	Less Than 30	Female	Bachelor	Rabigh city	Student	No	Less Than 3	No	No	I dont know	I dont know	No	No	No	No	No	Yes	Yes	Yes	No	Yes	Yes	Yes	Yes	No	No	No	No	No	No	No	No	Yes	No	Yes	Yes	No	No	Yes	No	Yes	Rarely	Selected	Not aplicable	Not aplicable	Not aplicable	Not aplicable
50	Before	Less Than 30	Female	Bachelor	Rabigh city	Student	Yes	Less Than 3	No	Yes	Yes	I dont know	Yes	Yes	I dont know	Yes	No	Yes	Yes	Yes	No	Yes	Yes	No	Yes	No	No	No	No	No	Yes	No	No	Yes	Yes	No	No	No	Yes	No	Yes	No	Rarely	Selected	Not aplicable	Not aplicable	Not aplicable	Not aplicable
55	Before	Less Than 30	Female	Bachelor	Rabigh city	Student	Yes	From 4 to 10	No	Yes	Yes	I dont know	I dont know	Yes	I dont know	I dont know	I dont know	Yes	Yes	Yes	No	Yes	Yes	Yes	Yes	No	Yes	No	Yes	Yes	No	No	No	Yes	Yes	Yes	Yes	No	No	Yes	Yes	No	Rarely	Selected	Not aplicable	Not aplicable	Not aplicable	Not aplicable
57	Before	Less Than 30	Female	Bachelor	Rabigh city	Unemployed	Sometimes	Less Than 3	Yes	Yes	Yes	I dont know	I dont know	Yes	I dont know	I dont know	I dont know	Yes	Yes	Yes	No	Yes	Yes	Yes	Yes	No	Yes	No	No	No	No	No	No	Yes	No	Yes	No	No	No	No	No	No	Rarely	Selected	Not aplicable	Not aplicable	Not aplicable	Not aplicable
58	Before	Less Than 30	Female	Bachelor	Rabigh city	Student	No	Less Than 3	Yes	Yes	Yes	I dont know	I dont know	Yes	I dont know	Yes	Yes	Yes	Yes	Yes	No	Yes	Yes	Yes	Yes	Yes	No	No	Yes	Yes	Yes	No	No	Yes	Yes	No	Yes	No	No	No	Yes	No	Rarely	Selected	Not aplicable	Not aplicable	Not aplicable	Not aplicable
60	Before	Less Than 30	Female	Bachelor	Rabigh city	Student	No	Less Than 3	Yes	Yes	Yes	I dont know	Yes	Yes	Yes	Yes	Yes	Yes	Yes	Yes	No	Yes	Yes	Yes	Yes	No	No	No	Yes	No	No	No	No	No	No	No	Yes	No	No	Yes	Yes	No	Rarely	Selected	Not aplicable	Not aplicable	Not aplicable	Not aplicable
61	Before	Less Than 30	Female	Bachelor	Rabigh city	Unemployed	No	Less Than 3	No	Yes	Yes	I dont know	Yes	Yes	No	Yes	Yes	Yes	Yes	Yes	No	Yes	Yes	Yes	Yes	No	Yes	No	No	No	No	No	No	Yes	No	No	Yes	No	No	No	No	No	Rarely	Selected	Not aplicable	Not aplicable	Not aplicable	Not aplicable
62	Before	Less Than 30	Female	Bachelor	Rabigh city	Student	No	Less Than 3	No	Yes	Yes	I dont know	I dont know	Yes	Yes	Yes	Yes	Yes	Yes	Yes	I dont know	Yes	I dont know	Yes	Yes	No	No	No	Yes	Yes	Yes	Yes	Yes	Yes	No	Yes	Yes	No	Yes	No	No	No	Rarely	Selected	Not aplicable	Not aplicable	Not aplicable	Not aplicable
64	Before	Less Than 30	Male	High school	Rabigh city	Non Education	Yes	Less Than 3	No	Yes	Yes	I dont know	Yes	Yes	Yes	Yes	Yes	Yes	Yes	Yes	No	Yes	Yes	Yes	Yes	No	Yes	No	Yes	Yes	Yes	No	No	No	Yes	Yes	Yes	Yes	Yes	Yes	Yes	No	Rarely	Selected	Not aplicable	Not aplicable	Not aplicable	Not aplicable
65	Before	Less Than 30	Female	Bachelor	Rabigh city	Student	Yes	From 4 to 10	Yes	Yes	Yes	I dont know	I dont know	Yes	Yes	Yes	Yes	Yes	Yes	Yes	I dont know	Yes	Yes	Yes	Yes	Yes	Yes	No	Yes	Yes	No	No	No	Yes	No	No	Yes	No	No	No	No	No	Rarely	Selected	Not aplicable	Not aplicable	Not aplicable	Not aplicable
71	Before	Less Than 30	Female	Bachelor	Rabigh city	Education	Yes	From 4 to 10	Yes	Yes	Yes	I dont know	Yes	Yes	Yes	Yes	Yes	Yes	Yes	Yes	No	Yes	Yes	Yes	Yes	No	No	No	No	No	No	No	No	No	No	No	No	No	No	No	No	No	Rarely	Selected	Not aplicable	Not aplicable	Not aplicable	Not aplicable
73	Before	Less Than 30	Female	High school	Rabigh city	Non Education	Yes	From 4 to 10	Yes	Yes	Yes	I dont know	I dont know	Yes	Yes	Yes	Yes	Yes	Yes	Yes	No	Yes	Yes	Yes	Yes	Yes	No	No	No	Yes	No	No	No	No	No	No	No	No	No	No	No	No	Rarely	Selected	Not aplicable	Not aplicable	Not aplicable	Not aplicable
74	Before	Less Than 30	Female	High school	Rabigh city	Unemployed	Yes	From 4 to 10	Yes	Yes	Yes	I dont know	I dont know	Yes	Yes	Yes	Yes	Yes	Yes	No	No	Yes	Yes	Yes	Yes	Yes	Yes	Yes	Yes	Yes	Yes	Yes	Yes	Yes	Yes	Yes	Yes	Yes	Yes	Yes	Yes	Yes	Rarely	Selected	Not aplicable	Not aplicable	Not aplicable	Not aplicable
75	Before	Less Than 30	Female	Bachelor	Rabigh city	Unemployed	Yes	Less Than 3	Yes	Yes	Yes	I dont know	Yes	Yes	No	Yes	Yes	Yes	Yes	Yes	No	Yes	Yes	Yes	Yes	No	Yes	No	No	No	No	No	No	Yes	No	No	Yes	No	No	No	No	No	Rarely	Selected	Not aplicable	Not aplicable	Not aplicable	Not aplicable
77	Before	Less Than 30	Female	High school	Rabigh city	Non Education	Yes	From 4 to 10	Yes	Yes	Yes	I dont know	Yes	Yes	Yes	No	No	Yes	No	No	No	Yes	Yes	Yes	Yes	No	Yes	Yes	Yes	Yes	Yes	Yes	Yes	Yes	Yes	Yes	Yes	No	No	Yes	Yes	No	Rarely	Selected	Not aplicable	Not aplicable	Not aplicable	Not aplicable
78	Before	Less Than 30	Female	Bachelor	Rabigh city	Unemployed	Yes	From 4 to 10	Yes	Yes	Yes	I dont know	I dont know	Yes	I dont know	Yes	I dont know	Yes	Yes	Yes	No	Yes	Yes	Yes	Yes	No	Yes	No	Yes	Yes	Yes	Yes	Yes	Yes	Yes	Yes	Yes	No	No	No	Yes	No	Rarely	Selected	Not aplicable	Not aplicable	Not aplicable	Not aplicable
80	Before	Less Than 30	Male	Bachelor	Rabigh city	Non Education	Yes	From 4 to 10	Yes	Yes	Yes	I dont know	Yes	Yes	Yes	Yes	Yes	Yes	Yes	Yes	No	Yes	Yes	Yes	Yes	No	No	No	No	No	No	No	No	No	No	Yes	No	No	No	No	No	No	Rarely	Selected	Not aplicable	Not aplicable	Not aplicable	Not aplicable
81	Before	Less Than 30	Female	Bachelor	Rabigh city	Non Education	Yes	From 4 to 10	Yes	Yes	Yes	I dont know	No	Yes	Yes	Yes	No	Yes	Yes	Yes	No	Yes	Yes	Yes	Yes	No	Yes	No	Yes	No	No	No	No	Yes	Yes	No	Yes	No	No	No	No	No	Rarely	Selected	Not aplicable	Not aplicable	Not aplicable	Not aplicable
89	Before	Less Than 30	Female	High school	Rabigh city	Student	Yes	Less Than 3	No	Yes	Yes	I dont know	I dont know	Yes	Yes	Yes	I dont know	Yes	Yes	Yes	I dont know	Yes	Yes	Yes	Yes	No	Yes	No	Yes	No	Yes	No	Yes	No	Yes	No	Yes	No	Yes	No	Yes	Yes	Rarely	Selected	Not aplicable	Not aplicable	Not aplicable	Not aplicable
92	Before	Less Than 30	Female	High school	Rabigh city	Non Education	Yes	From 4 to 10	No	No	Yes	I dont know	No	Yes	Yes	No	No	Yes	Yes	No	No	Yes	Yes	Yes	Yes	No	No	No	Yes	Yes	Yes	No	No	Yes	Yes	No	Yes	No	No	Yes	No	No	Rarely	Selected	Not aplicable	Not aplicable	Not aplicable	Not aplicable
93	Before	Less Than 30	Female	Bachelor	Rabigh city	Student	Yes	Less Than 3	No	Yes	Yes	I dont know	Yes	Yes	Yes	Yes	I dont know	Yes	Yes	Yes	No	Yes	Yes	Yes	Yes	No	Yes	No	Yes	Yes	No	Yes	No	Yes	No	No	Yes	No	No	Yes	Yes	No	Rarely	Selected	Not aplicable	Not aplicable	Not aplicable	Not aplicable
96	Before	Less Than 30	Female	Bachelor	Rabigh city	Unemployed	Yes	From 4 to 10	No	Yes	Yes	I dont know	No	Yes	Yes	I dont know	I dont know	Yes	No	I dont know	No	Yes	Yes	Yes	Yes	No	No	No	No	No	No	No	No	Yes	Yes	Yes	No	No	No	No	No	No	Rarely	Selected	Not aplicable	Not aplicable	Not aplicable	Not aplicable
103	Before	Less Than 30	Female	Bachelor	Rabigh city	Student	No	Less Than 3	No	Yes	No	I dont know	No	Yes	Yes	Yes	Yes	Yes	Yes	No	No	Yes	Yes	Yes	Yes	No	No	No	Yes	Yes	No	No	No	Yes	No	No	Yes	No	No	No	No	No	Rarely	Selected	Not aplicable	Not aplicable	Not aplicable	Not aplicable
105	Before	Less Than 30	Female	Bachelor	Rabigh city	Student	No	Less Than 3	Yes	Yes	Yes	I dont know	No	Yes	No	Yes	No	Yes	I dont know	I dont know	No	Yes	Yes	Yes	Yes	No	Yes	Yes	Yes	Yes	No	No	No	Yes	Yes	Yes	Yes	Yes	Yes	Yes	Yes	No	Rarely	Selected	Not aplicable	Not aplicable	Not aplicable	Not aplicable
109	Before	Less Than 30	Female	Bachelor	Rabigh city	Student	Yes	From 4 to 10	Yes	Yes	Yes	I dont know	Yes	Yes	Yes	I dont know	I dont know	Yes	Yes	Yes	No	Yes	Yes	Yes	I dont know	No	Yes	No	Yes	Yes	No	No	No	Yes	Yes	No	Yes	No	No	No	No	No	Rarely	Selected	Not aplicable	Not aplicable	Not aplicable	Not aplicable
111	Before	Less Than 30	Female	High school	Rabigh city	Non Education	Yes	From 4 to 10	No	Yes	Yes	I dont know	Yes	Yes	Yes	Yes	Yes	Yes	Yes	Yes	No	Yes	Yes	Yes	Yes	Yes	Yes	Yes	Yes	Yes	Yes	Yes	Yes	Yes	Yes	Yes	Yes	Yes	Yes	Yes	Yes	Yes	Rarely	Selected	Not aplicable	Not aplicable	Not aplicable	Not aplicable
112	Before	Less Than 30	Female	Bachelor	Rabigh city	Student	Yes	Less Than 3	No	Yes	Yes	I dont know	Yes	Yes	I dont know	Yes	Yes	Yes	Yes	Yes	No	Yes	Yes	Yes	Yes	No	Yes	No	Yes	Yes	Yes	No	No	Yes	Yes	Yes	Yes	No	Yes	Yes	Yes	No	Rarely	Selected	Not aplicable	Not aplicable	Not aplicable	Not aplicable
114	Before	Less Than 30	Female	Bachelor	Rabigh city	Student	Yes	From 4 to 10	Yes	Yes	Yes	I dont know	I dont know	Yes	Yes	I dont know	I dont know	Yes	Yes	Yes	No	Yes	Yes	Yes	Yes	Yes	Yes	No	No	No	Yes	No	No	Yes	Yes	Yes	Yes	No	No	No	Yes	No	Rarely	Selected	Not aplicable	Not aplicable	Not aplicable	Not aplicable
118	Before	Older Than 30	Male	Master	Rabigh city	Non Education	Yes	From 4 to 10	No	Yes	Yes	I dont know	Yes	Yes	Yes	Yes	Yes	Yes	Yes	Yes	No	Yes	Yes	Yes	Yes	No	No	No	Yes	Yes	Yes	No	No	Yes	Yes	No	Yes	No	No	Yes	No	No	Rarely	Selected	Not aplicable	Not aplicable	Not aplicable	Not aplicable
119	Before	Older Than 30	Female	Bachelor	Rabigh city	Education	Sometimes	Less Than 3	Yes	Yes	I dont know	I dont know	No	Yes	Yes	Yes	Yes	Yes	Yes	Yes	No	Yes	Yes	Yes	Yes	No	Yes	Yes	Yes	Yes	No	No	No	Yes	Yes	Yes	Yes	No	Yes	Yes	Yes	No	Rarely	Selected	Not aplicable	Not aplicable	Not aplicable	Not aplicable
123	Before	Older Than 30	Female	Bachelor	Rabigh city	Unemployed	No	Less Than 3	Yes	Yes	Yes	I dont know	No	Yes	Yes	Yes	Yes	Yes	Yes	Yes	No	Yes	Yes	Yes	Yes	No	No	No	No	No	No	No	No	Yes	No	No	Yes	No	No	No	No	No	Rarely	Selected	Not aplicable	Not aplicable	Not aplicable	Not aplicable
125	Before	Older Than 30	Female	High school	Rabigh city	Unemployed	Yes	From 4 to 10	Yes	Yes	Yes	I dont know	Yes	Yes	Yes	Yes	Yes	Yes	Yes	Yes	No	Yes	Yes	Yes	Yes	Yes	Yes	Yes	Yes	Yes	Yes	No	No	Yes	Yes	Yes	Yes	Yes	Yes	Yes	Yes	No	Rarely	Selected	Not aplicable	Not aplicable	Not aplicable	Not aplicable
126	Before	Older Than 30	Female	High school	Rabigh city	Unemployed	Yes	Less Than 3	Yes	Yes	Yes	I dont know	No	Yes	Yes	Yes	Yes	Yes	Yes	Yes	No	Yes	Yes	Yes	Yes	No	Yes	No	No	No	Yes	Yes	No	Yes	No	No	No	No	No	No	No	Yes	Rarely	Selected	Not aplicable	Not aplicable	Not aplicable	Not aplicable
127	Before	Older Than 30	Female	Bachelor	Rabigh city	Unemployed	Yes	From 4 to 10	Yes	Yes	Yes	I dont know	I dont know	Yes	Yes	Yes	Yes	Yes	Yes	Yes	No	Yes	Yes	Yes	Yes	No	No	No	No	No	No	No	No	No	No	No	No	No	No	No	No	No	Rarely	Selected	Not aplicable	Not aplicable	Not aplicable	Not aplicable
129	Before	Older Than 30	Female	Bachelor	Rabigh city	Non Education	Yes	From 4 to 10	No	Yes	Yes	I dont know	No	Yes	Yes	Yes	Yes	Yes	Yes	Yes	No	Yes	Yes	Yes	Yes	No	Yes	No	Yes	Yes	No	No	No	Yes	Yes	Yes	Yes	Yes	No	Yes	Yes	No	Rarely	Selected	Not aplicable	Not aplicable	Not aplicable	Not aplicable
130	Before	Older Than 30	Female	High school	Rabigh city	Unemployed	Yes	Less Than 3	Yes	Yes	Yes	Yes	Yes	Yes	Yes	I dont know	I dont know	Yes	Yes	Yes	No	Yes	No	Yes	Yes	No	Yes	No	No	No	No	No	No	Yes	Yes	No	Yes	No	No	No	Yes	No	Rarely	Selected	Not aplicable	Not aplicable	Not aplicable	Not aplicable
132	Before	Older Than 30	Female	Bachelor	Rabigh city	Non Education	Yes	From 4 to 10	Yes	Yes	Yes	I dont know	Yes	Yes	Yes	I dont know	Yes	Yes	Yes	Yes	No	Yes	Yes	Yes	Yes	No	No	No	No	No	No	No	No	Yes	Yes	Yes	Yes	Yes	No	No	Yes	No	Rarely	Selected	Not aplicable	Not aplicable	Not aplicable	Not aplicable
133	Before	Older Than 30	Female	Bachelor	Rabigh city	Non Education	Yes	From 4 to 10	No	Yes	Yes	I dont know	Yes	Yes	I dont know	I dont know	I dont know	Yes	Yes	I dont know	No	Yes	Yes	Yes	Yes	No	Yes	No	Yes	No	Yes	No	No	Yes	Yes	No	Yes	No	No	No	Yes	No	Rarely	Selected	Not aplicable	Not aplicable	Not aplicable	Not aplicable
136	Before	Older Than 30	Female	Bachelor	Rabigh city	Unemployed	Yes	From 4 to 10	Yes	No	Yes	I dont know	No	Yes	No	No	No	Yes	Yes	Yes	No	Yes	Yes	Yes	Yes	No	Yes	No	No	No	No	No	No	Yes	Yes	No	Yes	No	No	No	No	No	Rarely	Selected	Not aplicable	Not aplicable	Not aplicable	Not aplicable
137	Before	Older Than 30	Female	High school	Rabigh city	Unemployed	Sometimes	Less Than 3	Yes	Yes	Yes	I dont know	I dont know	Yes	Yes	Yes	I dont know	Yes	Yes	Yes	No	Yes	Yes	Yes	Yes	No	Yes	Yes	Yes	No	No	No	No	Yes	Yes	No	Yes	No	No	No	No	No	Rarely	Selected	Not aplicable	Not aplicable	Not aplicable	Not aplicable
138	Before	Older Than 30	Female	High school	Rabigh city	Education	No	Less Than 3	Yes	No	Yes	I dont know	No	Yes	Yes	Yes	Yes	Yes	Yes	Yes	No	Yes	Yes	Yes	Yes	No	No	No	Yes	Yes	Yes	No	No	Yes	Yes	No	Yes	No	No	Yes	No	No	Rarely	Selected	Not aplicable	Not aplicable	Not aplicable	Not aplicable
139	Before	Older Than 30	Female	less Than High school	Rabigh city	Unemployed	No	Less Than 3	Yes	Yes	Yes	I dont know	I dont know	Yes	Yes	I dont know	Yes	Yes	Yes	Yes	No	Yes	Yes	Yes	Yes	Yes	Yes	Yes	Yes	Yes	Yes	Yes	Yes	Yes	Yes	Yes	Yes	Yes	Yes	Yes	Yes	Yes	Rarely	Selected	Not aplicable	Not aplicable	Not aplicable	Not aplicable
140	Before	Older Than 30	Female	Bachelor	Rabigh city	Unemployed	No	Less Than 3	Yes	Yes	Yes	I dont know	I dont know	Yes	Yes	Yes	Yes	Yes	Yes	Yes	No	Yes	Yes	Yes	Yes	Yes	Yes	Yes	Yes	Yes	Yes	Yes	Yes	Yes	Yes	Yes	Yes	Yes	Yes	Yes	Yes	Yes	Rarely	Selected	Not aplicable	Not aplicable	Not aplicable	Not aplicable
141	Before	Older Than 30	Male	High school	Rabigh city	Non Education	No	Less Than 3	No	Yes	Yes	I dont know	I dont know	Yes	No	Yes	Yes	Yes	Yes	Yes	No	Yes	Yes	Yes	Yes	No	Yes	Yes	Yes	Yes	No	No	No	Yes	Yes	Yes	Yes	No	No	Yes	No	No	Rarely	Selected	Not aplicable	Not aplicable	Not aplicable	Not aplicable
143	Before	Older Than 30	Female	Bachelor	Rabigh city	Unemployed	Yes	From 4 to 10	Yes	Yes	Yes	I dont know	Yes	Yes	I dont know	I dont know	Yes	Yes	Yes	No	No	Yes	Yes	Yes	Yes	No	Yes	No	No	No	No	No	No	Yes	Yes	Yes	Yes	Yes	No	No	No	No	Rarely	Selected	Not aplicable	Not aplicable	Not aplicable	Not aplicable
146	Before	Older Than 30	Female	Bachelor	Rabigh city	Non Education	Yes	From 4 to 10	No	Yes	Yes	I dont know	I dont know	Yes	Yes	Yes	Yes	Yes	Yes	Yes	No	Yes	Yes	Yes	Yes	No	No	No	Yes	No	No	No	No	No	Yes	No	Yes	No	Yes	Yes	No	No	Rarely	Selected	Not aplicable	Not aplicable	Not aplicable	Not aplicable
148	Before	Older Than 30	Female	High school	Rabigh city	Unemployed	Yes	Less Than 3	Yes	Yes	Yes	I dont know	I dont know	Yes	No	Yes	No	Yes	Yes	Yes	No	Yes	Yes	Yes	Yes	No	No	No	No	No	No	No	No	Yes	Yes	No	No	No	No	No	No	No	Rarely	Selected	Not aplicable	Not aplicable	Not aplicable	Not aplicable
149	Before	Older Than 30	Female	High school	Rabigh city	Unemployed	No	Less Than 3	No	Yes	Yes	I dont know	No	Yes	I dont know	I dont know	I dont know	Yes	Yes	Yes	I dont know	Yes	Yes	Yes	Yes	No	Yes	No	Yes	No	No	Yes	Yes	Yes	Yes	No	No	No	No	No	No	No	Rarely	Selected	Not aplicable	Not aplicable	Not aplicable	Not aplicable
150	Before	Older Than 30	Male	Bachelor	Rabigh city	Unemployed	Yes	From 4 to 10	No	I dont know	Yes	I dont know	I dont know	Yes	I dont know	Yes	I dont know	Yes	Yes	I dont know	No	I dont know	I dont know	Yes	Yes	Yes	Yes	No	Yes	Yes	No	Yes	Yes	Yes	No	Yes	No	No	No	No	No	Yes	Rarely	Selected	Not aplicable	Not aplicable	Not aplicable	Not aplicable
152	Before	Older Than 30	Female	Bachelor	Rabigh city	Non Education	Yes	Less Than 3	No	Yes	Yes	I dont know	Yes	Yes	I dont know	Yes	Yes	Yes	Yes	Yes	No	I dont know	Yes	Yes	Yes	Yes	No	No	No	No	Yes	No	No	Yes	Yes	No	Yes	No	No	No	No	No	Rarely	Selected	Not aplicable	Not aplicable	Not aplicable	Not aplicable
153	Before	Older Than 30	Female	Bachelor	Rabigh city	Education	Yes	From 4 to 10	No	Yes	Yes	I dont know	Yes	Yes	Yes	I dont know	I dont know	Yes	Yes	Yes	No	Yes	Yes	Yes	Yes	Yes	Yes	Yes	Yes	Yes	No	No	No	Yes	Yes	Yes	Yes	No	Yes	Yes	Yes	Yes	Rarely	Selected	Not aplicable	Not aplicable	Not aplicable	Not aplicable
155	Before	Older Than 30	Female	Bachelor	Rabigh city	Education	Sometimes	Less Than 3	Yes	Yes	Yes	I dont know	I dont know	Yes	I dont know	I dont know	I dont know	Yes	Yes	Yes	No	Yes	Yes	Yes	Yes	No	Yes	No	Yes	Yes	No	No	No	Yes	Yes	No	Yes	No	Yes	Yes	Yes	No	Rarely	Selected	Not aplicable	Not aplicable	Not aplicable	Not aplicable
156	Before	Older Than 30	Female	Bachelor	Rabigh city	Education	No	Less Than 3	Yes	Yes	Yes	I dont know	No	Yes	Yes	I dont know	I dont know	Yes	Yes	Yes	No	Yes	Yes	Yes	Yes	No	No	No	No	No	No	No	No	No	Yes	Yes	Yes	No	No	No	Yes	No	Rarely	Selected	Not aplicable	Not aplicable	Not aplicable	Not aplicable
158	Before	Older Than 30	Female	PhD	Rabigh city	Education	No	Less Than 3	Yes	Yes	Yes	I dont know	No	Yes	Yes	Yes	No	Yes	Yes	Yes	No	Yes	Yes	Yes	Yes	No	Yes	No	Yes	Yes	Yes	Yes	No	Yes	Yes	Yes	No	Yes	Yes	Yes	Yes	No	Rarely	Selected	Not aplicable	Not aplicable	Not aplicable	Not aplicable
159	Before	Older Than 30	Female	Bachelor	Rabigh city	Unemployed	No	Less Than 3	Yes	Yes	Yes	I dont know	I dont know	Yes	Yes	Yes	Yes	Yes	Yes	Yes	No	Yes	Yes	Yes	Yes	No	Yes	No	Yes	Yes	No	No	No	Yes	Yes	Yes	Yes	No	No	No	No	No	Rarely	Selected	Not aplicable	Not aplicable	Not aplicable	Not aplicable
160	Before	Older Than 30	Female	High school	Rabigh city	Student	No	Less Than 3	No	Yes	Yes	I dont know	No	Yes	Yes	I dont know	No	Yes	Yes	Yes	No	Yes	Yes	Yes	Yes	Yes	Yes	Yes	No	No	Yes	Yes	Yes	Yes	Yes	Yes	Yes	Yes	Yes	Yes	Yes	Yes	Rarely	Selected	Not aplicable	Not aplicable	Not aplicable	Not aplicable
161	Before	Older Than 30	Female	Bachelor	Rabigh city	Unemployed	Yes	From 4 to 10	Yes	Yes	Yes	I dont know	No	Yes	Yes	Yes	I dont know	Yes	Yes	Yes	No	Yes	Yes	Yes	Yes	No	Yes	No	Yes	No	Yes	No	No	Yes	Yes	Yes	No	Yes	No	No	Yes	Yes	Rarely	Selected	Not aplicable	Not aplicable	Not aplicable	Not aplicable
162	Before	Older Than 30	Female	High school	Rabigh city	Unemployed	Yes	Less Than 3	Yes	Yes	Yes	I dont know	Yes	Yes	Yes	Yes	Yes	Yes	Yes	Yes	No	Yes	Yes	Yes	Yes	No	Yes	No	No	No	Yes	No	No	Yes	Yes	Yes	Yes	No	No	No	Yes	No	Rarely	Selected	Not aplicable	Not aplicable	Not aplicable	Not aplicable
165	Before	Older Than 30	Female	Bachelor	Rabigh city	Education	Yes	From 4 to 10	No	Yes	I dont know	I dont know	No	Yes	Yes	Yes	I dont know	Yes	Yes	No	No	Yes	Yes	Yes	Yes	Yes	Yes	Yes	Yes	Yes	No	No	No	Yes	Yes	No	Yes	No	No	Yes	Yes	No	Rarely	Selected	Not aplicable	Not aplicable	Not aplicable	Not aplicable
166	Before	Older Than 30	Female	Diploma	Rabigh city	Unemployed	Yes	Less Than 3	Yes	Yes	I dont know	I dont know	No	Yes	Yes	Yes	Yes	Yes	Yes	No	No	Yes	Yes	Yes	Yes	Yes	Yes	No	Yes	Yes	No	No	No	Yes	Yes	Yes	Yes	Yes	Yes	No	Yes	No	Rarely	Selected	Not aplicable	Not aplicable	Not aplicable	Not aplicable
167	Before	Older Than 30	Female	Bachelor	Rabigh city	Education	Yes	From 4 to 10	No	No	Yes	I dont know	No	Yes	Yes	Yes	Yes	Yes	Yes	Yes	No	Yes	Yes	Yes	Yes	No	Yes	No	Yes	No	No	No	No	No	Yes	No	No	No	No	No	No	No	Rarely	Selected	Not aplicable	Not aplicable	Not aplicable	Not aplicable
168	Before	Older Than 30	Female	Diploma	Rabigh city	Unemployed	Yes	From 4 to 10	No	Yes	Yes	I dont know	I dont know	Yes	I dont know	I dont know	I dont know	Yes	Yes	Yes	No	Yes	Yes	Yes	Yes	No	No	No	No	Yes	No	No	No	No	Yes	Yes	No	No	No	No	Yes	No	Rarely	Selected	Not aplicable	Not aplicable	Not aplicable	Not aplicable
169	Before	Older Than 30	Female	High school	Rabigh city	Unemployed	Yes	Less Than 3	No	Yes	Yes	I dont know	I dont know	Yes	Yes	Yes	Yes	Yes	Yes	Yes	No	Yes	Yes	Yes	Yes	No	Yes	No	Yes	No	No	No	No	Yes	Yes	No	Yes	No	No	No	Yes	No	Rarely	Selected	Not aplicable	Not aplicable	Not aplicable	Not aplicable
172	Before	Older Than 30	Female	Bachelor	Rabigh city	Education	Yes	From 4 to 10	Yes	Yes	Yes	I dont know	No	Yes	Yes	No	No	Yes	Yes	Yes	No	Yes	Yes	Yes	Yes	No	No	No	Yes	Yes	Yes	No	No	Yes	Yes	Yes	Yes	No	No	No	Yes	No	Rarely	Selected	Not aplicable	Not aplicable	Not aplicable	Not aplicable
173	Before	Older Than 30	Female	Bachelor	Rabigh city	Unemployed	Yes	From 4 to 10	No	Yes	Yes	I dont know	No	Yes	Yes	Yes	Yes	Yes	Yes	Yes	No	Yes	Yes	Yes	Yes	No	Yes	No	Yes	No	No	No	No	Yes	Yes	Yes	No	No	No	No	Yes	No	Rarely	Selected	Not aplicable	Not aplicable	Not aplicable	Not aplicable
174	Before	Older Than 30	Female	Bachelor	Rabigh city	Unemployed	Yes	Less Than 3	No	Yes	Yes	I dont know	No	Yes	Yes	Yes	Yes	Yes	Yes	Yes	No	Yes	Yes	Yes	Yes	No	Yes	No	Yes	No	No	No	No	Yes	Yes	No	No	No	No	No	Yes	No	Rarely	Selected	Not aplicable	Not aplicable	Not aplicable	Not aplicable
175	Before	Older Than 30	Female	Bachelor	Rabigh city	Education	Yes	From 4 to 10	No	Yes	No	I dont know	Yes	Yes	Yes	No	No	Yes	Yes	Yes	No	Yes	Yes	Yes	Yes	No	No	No	Yes	No	No	No	No	Yes	Yes	No	Yes	No	No	No	Yes	No	Rarely	Selected	Not aplicable	Not aplicable	Not aplicable	Not aplicable
176	Before	Older Than 30	Female	Bachelor	Rabigh city	Education	Yes	From 4 to 10	Yes	Yes	Yes	I dont know	I dont know	Yes	Yes	Yes	Yes	Yes	No	No	No	Yes	Yes	Yes	Yes	No	No	No	No	No	No	No	No	Yes	Yes	No	No	No	No	No	Yes	No	Rarely	Selected	Not aplicable	Not aplicable	Not aplicable	Not aplicable
177	Before	Older Than 30	Male	Bachelor	Rabigh city	Non Education	Yes	From 4 to 10	Yes	Yes	Yes	I dont know	No	Yes	I dont know	Yes	Yes	Yes	Yes	Yes	No	Yes	Yes	Yes	Yes	No	No	No	Yes	Yes	No	No	No	Yes	Yes	No	Yes	No	No	Yes	Yes	No	Rarely	Selected	Not aplicable	Not aplicable	Not aplicable	Not aplicable
179	Before	Older Than 30	Female	Bachelor	Rabigh city	Education	No	Less Than 3	Yes	Yes	Yes	I dont know	Yes	Yes	Yes	Yes	Yes	Yes	Yes	Yes	No	Yes	Yes	Yes	Yes	No	Yes	No	No	Yes	Yes	Yes	No	Yes	Yes	No	Yes	No	Yes	Yes	Yes	No	Rarely	Selected	Not aplicable	Not aplicable	Not aplicable	Not aplicable
185	Before	Older Than 30	Male	Bachelor	Rabigh city	Unemployed	Yes	Less Than 3	Yes	Yes	Yes	I dont know	I dont know	Yes	Yes	Yes	I dont know	Yes	Yes	No	No	Yes	Yes	Yes	Yes	No	Yes	No	No	No	No	No	No	Yes	Yes	Yes	Yes	No	No	Yes	Yes	No	Rarely	Selected	Not aplicable	Not aplicable	Not aplicable	Not aplicable
186	Before	Older Than 30	Female	High school	Rabigh city	Non Education	Yes	From 4 to 10	Yes	Yes	Yes	I dont know	No	Yes	Yes	I dont know	I dont know	Yes	Yes	No	No	Yes	Yes	Yes	Yes	Yes	Yes	Yes	Yes	Yes	Yes	Yes	Yes	Yes	Yes	Yes	Yes	Yes	Yes	Yes	Yes	Yes	Rarely	Selected	Not aplicable	Not aplicable	Not aplicable	Not aplicable
187	Before	Older Than 30	Female	Bachelor	Rabigh city	Unemployed	Yes	From 4 to 10	Yes	Yes	Yes	I dont know	I dont know	Yes	Yes	Yes	Yes	Yes	Yes	Yes	No	Yes	Yes	Yes	Yes	No	Yes	No	No	No	No	No	No	Yes	Yes	Yes	No	Yes	No	No	Yes	No	Rarely	Selected	Not aplicable	Not aplicable	Not aplicable	Not aplicable
188	Before	Older Than 30	Female	Bachelor	Rabigh city	Unemployed	Yes	From 4 to 10	Yes	Yes	Yes	I dont know	No	Yes	Yes	Yes	Yes	Yes	Yes	Yes	No	Yes	Yes	Yes	Yes	No	Yes	No	No	No	No	No	No	Yes	Yes	Yes	Yes	No	No	No	Yes	No	Rarely	Selected	Not aplicable	Not aplicable	Not aplicable	Not aplicable
189	Before	Older Than 30	Male	Diploma	Rabigh city	Non Education	Yes	Less Than 3	Yes	Yes	Yes	I dont know	No	Yes	I dont know	Yes	No	Yes	Yes	Yes	No	Yes	Yes	Yes	Yes	No	Yes	Yes	No	No	Yes	Yes	No	Yes	Yes	Yes	Yes	No	No	Yes	No	No	Rarely	Selected	Not aplicable	Not aplicable	Not aplicable	Not aplicable
192	Before	Older Than 30	Male	Bachelor	Rabigh city	Non Education	Yes	Less Than 3	Yes	Yes	Yes	I dont know	I dont know	Yes	Yes	Yes	Yes	Yes	Yes	Yes	No	Yes	Yes	Yes	Yes	Yes	Yes	Yes	No	No	Yes	No	No	Yes	Yes	Yes	Yes	Yes	No	No	Yes	No	Rarely	Selected	Not aplicable	Not aplicable	Not aplicable	Not aplicable
193	Before	Older Than 30	Male	Bachelor	Rabigh city	Non Education	Yes	From 4 to 10	Yes	Yes	Yes	I dont know	I dont know	Yes	I dont know	Yes	I dont know	Yes	Yes	Yes	No	Yes	Yes	Yes	Yes	No	Yes	No	Yes	Yes	Yes	Yes	No	Yes	Yes	Yes	No	No	No	Yes	Yes	No	Rarely	Selected	Not aplicable	Not aplicable	Not aplicable	Not aplicable
194	Before	Older Than 30	Male	Bachelor	Rabigh city	Non Education	Yes	From 4 to 10	Yes	Yes	Yes	I dont know	I dont know	Yes	I dont know	Yes	I dont know	Yes	Yes	Yes	No	Yes	Yes	Yes	Yes	No	Yes	No	Yes	Yes	Yes	Yes	No	Yes	Yes	Yes	No	No	No	Yes	Yes	No	Rarely	Selected	Not aplicable	Not aplicable	Not aplicable	Not aplicable
196	Before	Older Than 30	Male	High school	Rabigh city	Unemployed	Yes	From 4 to 10	Yes	Yes	I dont know	I dont know	I dont know	Yes	No	Yes	Yes	Yes	Yes	Yes	No	Yes	Yes	Yes	Yes	Yes	Yes	Yes	Yes	Yes	Yes	Yes	No	Yes	Yes	Yes	Yes	No	No	No	Yes	No	Rarely	Selected	Not aplicable	Not aplicable	Not aplicable	Not aplicable
198	Before	Older Than 30	Female	Bachelor	Rabigh city	Education	Yes	From 4 to 10	Yes	Yes	Yes	I dont know	I dont know	Yes	Yes	Yes	Yes	Yes	Yes	Yes	No	Yes	Yes	Yes	Yes	No	No	Yes	Yes	Yes	Yes	No	No	Yes	Yes	Yes	Yes	No	Yes	Yes	Yes	No	Rarely	Selected	Not aplicable	Not aplicable	Not aplicable	Not aplicable
199	Before	Older Than 30	Male	High school	Rabigh city	Unemployed	Yes	From 4 to 10	Yes	Yes	Yes	I dont know	I dont know	Yes	Yes	Yes	Yes	Yes	Yes	Yes	No	Yes	Yes	Yes	Yes	Yes	Yes	Yes	No	No	No	No	No	Yes	Yes	Yes	Yes	Yes	No	No	Yes	No	Rarely	Selected	Not aplicable	Not aplicable	Not aplicable	Not aplicable
200	Before	Older Than 30	Female	Bachelor	Rabigh city	Unemployed	Yes	From 4 to 10	Yes	Yes	Yes	I dont know	I dont know	Yes	Yes	Yes	Yes	Yes	Yes	Yes	No	Yes	Yes	Yes	Yes	No	No	No	No	No	No	No	No	No	Yes	Yes	Yes	Yes	No	No	Yes	No	Rarely	Selected	Not aplicable	Not aplicable	Not aplicable	Not aplicable
201	Before	Older Than 30	Female	High school	Rabigh city	Unemployed	Yes	From 4 to 10	Yes	Yes	Yes	I dont know	I dont know	Yes	Yes	Yes	I dont know	Yes	Yes	No	No	Yes	Yes	Yes	Yes	Yes	Yes	No	No	No	Yes	No	No	Yes	No	Yes	Yes	No	No	No	No	No	Rarely	Selected	Not aplicable	Not aplicable	Not aplicable	Not aplicable
202	Before	Older Than 30	Female	Bachelor	Rabigh city	Unemployed	Yes	Less Than 3	Yes	I dont know	I dont know	I dont know	I dont know	I dont know	I dont know	I dont know	I dont know	Yes	Yes	No	I dont know	Yes	Yes	Yes	Yes	No	No	No	No	No	No	No	No	Yes	Yes	Yes	Yes	No	No	No	Yes	No	Rarely	Selected	Not aplicable	Not aplicable	Not aplicable	Not aplicable
203	Before	Older Than 30	Male	Bachelor	Rabigh city	Unemployed	No	Less Than 3	No	Yes	Yes	I dont know	I dont know	Yes	Yes	Yes	Yes	Yes	Yes	I dont know	No	Yes	Yes	Yes	Yes	No	Yes	No	No	No	Yes	No	No	Yes	Yes	No	Yes	No	No	No	Yes	No	Rarely	Selected	Not aplicable	Not aplicable	Not aplicable	Not aplicable
205	Before	Older Than 30	Female	Diploma	Rabigh city	Unemployed	Yes	From 4 to 10	Yes	Yes	I dont know	I dont know	I dont know	Yes	Yes	Yes	Yes	Yes	Yes	No	No	Yes	Yes	Yes	Yes	No	Yes	No	No	No	No	No	No	Yes	Yes	Yes	Yes	No	No	No	Yes	No	Rarely	Selected	Not aplicable	Not aplicable	Not aplicable	Not aplicable
206	Before	Older Than 30	Female	High school	Rabigh city	Education	Yes	Less Than 3	Yes	Yes	Yes	I dont know	Yes	Yes	Yes	Yes	Yes	Yes	Yes	Yes	No	Yes	Yes	Yes	Yes	No	No	No	No	No	No	No	No	Yes	Yes	No	No	No	No	No	Yes	No	Rarely	Selected	Not aplicable	Not aplicable	Not aplicable	Not aplicable
208	Before	Older Than 30	Female	Bachelor	Rabigh city	Unemployed	Yes	From 4 to 10	Yes	Yes	Yes	I dont know	I dont know	Yes	Yes	I dont know	I dont know	Yes	Yes	Yes	No	Yes	Yes	Yes	Yes	Yes	Yes	No	Yes	Yes	Yes	No	No	No	Yes	No	No	No	No	No	Yes	Yes	Rarely	Selected	Not aplicable	Not aplicable	Not aplicable	Not aplicable
209	Before	Older Than 30	Female	Bachelor	Rabigh city	Unemployed	Sometimes	Less Than 3	Sometimes	Yes	I dont know	I dont know	I dont know	I dont know	Yes	I dont know	I dont know	Yes	Yes	I dont know	I dont know	Yes	Yes	Yes	Yes	No	Yes	No	Yes	No	No	No	No	Yes	Yes	No	No	No	No	No	Yes	No	Rarely	Selected	Not aplicable	Not aplicable	Not aplicable	Not aplicable
210	Before	Older Than 30	Female	Bachelor	Rabigh city	Unemployed	No	Less Than 3	No	Yes	Yes	I dont know	No	Yes	Yes	No	No	Yes	Yes	Yes	No	Yes	Yes	Yes	Yes	No	Yes	No	No	No	Yes	No	No	Yes	Yes	No	Yes	No	No	No	No	No	Rarely	Selected	Not aplicable	Not aplicable	Not aplicable	Not aplicable
211	Before	Older Than 30	Male	Bachelor	Rabigh city	Unemployed	Yes	Less Than 3	Yes	Yes	Yes	I dont know	No	Yes	Yes	Yes	No	Yes	Yes	Yes	No	Yes	Yes	Yes	Yes	Yes	Yes	Yes	No	No	Yes	Yes	No	Yes	Yes	No	No	No	No	No	Yes	No	Rarely	Selected	Not aplicable	Not aplicable	Not aplicable	Not aplicable
363	After	Older Than 30	Male	Bachelor	Rabigh city	Non Education	Yes	From 4 to 10	Yes	Yes	No	I dont know	No	Yes	Yes	Yes	No	Yes	Yes	Yes	No	Yes	Yes	Yes	Yes	No	Yes	No	Yes	No	No	No	No	Yes	Yes	Yes	Yes	Yes	No	Yes	Yes	Yes	Yes	Not Selected	Not aplicable	Not aplicable	Not aplicable	Not aplicable
364	After	Older Than 30	Male	Bachelor	Rabigh city	Unemployed	Yes	From 4 to 10	Yes	Yes	Yes	I dont know	No	Yes	Yes	No	Yes	Yes	Yes	Yes	No	Yes	Yes	Yes	Yes	Yes	Yes	No	Yes	Yes	Yes	No	No	Yes	Yes	Yes	Yes	No	No	No	Yes	No	Rarely	Not Selected	Not aplicable	Not aplicable	Not aplicable	Not aplicable
365	After	Older Than 30	Male	High school	Rabigh city	Non Education	Yes	More Than 10	Yes	Yes	Yes	I dont know	No	Yes	Yes	Yes	No	Yes	Yes	Yes	No	Yes	Yes	Yes	Yes	No	Yes	No	No	No	No	No	No	Yes	No	No	No	No	No	No	No	No	No	Not Selected	Not aplicable	Not aplicable	Not aplicable	Not aplicable
366	After	Older Than 30	Male	Bachelor	Rabigh city	Non Education	Yes	From 4 to 10	Yes	Yes	Yes	I dont know	Yes	Yes	Yes	Yes	Yes	Yes	Yes	Yes	No	Yes	Yes	Yes	Yes	Yes	Yes	Yes	Yes	Yes	Yes	Yes	No	Yes	Yes	Yes	Yes	No	No	Yes	Yes	Yes	Yes	Not Selected	Not aplicable	Not aplicable	Not aplicable	Not aplicable
367	After	Older Than 30	Male	High school	Rabigh city	Non Education	Yes	From 4 to 10	Yes	Yes	Yes	I dont know	No	Yes	Yes	Yes	Yes	Yes	Yes	Yes	No	Yes	Yes	Yes	Yes	No	Yes	No	No	No	No	No	No	Yes	Yes	No	Yes	No	No	Yes	Yes	Yes	Rarely	Not Selected	Not aplicable	Not aplicable	Not aplicable	Not aplicable
368	After	Older Than 30	Male	High school	Rabigh city	Non Education	Yes	From 4 to 10	Yes	Yes	Yes	I dont know	Yes	Yes	Yes	Yes	Yes	Yes	Yes	Yes	No	Yes	Yes	Yes	Yes	No	No	No	No	No	No	No	No	No	No	Yes	No	No	No	No	No	No	Rarely	Not Selected	Not aplicable	Not aplicable	Not aplicable	Not aplicable
369	After	Older Than 30	Male	High school	Rabigh city	Non Education	Yes	Less Than 3	Yes	Yes	Yes	I dont know	No	Yes	Yes	Yes	No	Yes	Yes	Yes	No	Yes	Yes	Yes	Yes	No	Yes	No	No	No	No	No	No	No	Yes	No	No	No	No	Yes	Yes	No	No	Not Selected	Not aplicable	Not aplicable	Not aplicable	Not aplicable
370	After	Less Than 30	Male	High school	Rabigh city	Non Education	Yes	From 4 to 10	Yes	Yes	Yes	I dont know	No	Yes	Yes	Yes	No	Yes	Yes	Yes	No	Yes	Yes	Yes	Yes	Yes	Yes	No	Yes	No	No	No	No	No	No	No	No	No	No	No	No	No	No	Not Selected	Not aplicable	Not aplicable	Not aplicable	Not aplicable
371	After	Older Than 30	Male	Diploma	Rabigh city	Non Education	Sometimes	From 4 to 10	Yes	Yes	Yes	I dont know	No	Yes	Yes	Yes	Yes	Yes	Yes	Yes	No	Yes	Yes	Yes	Yes	No	Yes	Yes	No	No	Yes	Yes	No	Yes	Yes	No	No	No	No	No	No	No	No	Not Selected	Not aplicable	Not aplicable	Not aplicable	Not aplicable
372	After	Older Than 30	Female	Diploma	Rabigh city	Education	Yes	From 4 to 10	Yes	Yes	Yes	I dont know	No	Yes	Yes	Yes	Yes	Yes	Yes	Yes	No	Yes	Yes	Yes	Yes	No	No	No	Yes	Yes	Yes	No	No	No	Yes	No	No	No	No	Yes	Yes	No	No	Not Selected	Not aplicable	Not aplicable	Not aplicable	Not aplicable
374	After	Older Than 30	Male	Bachelor	Rabigh city	Non Education	Yes	From 4 to 10	Yes	Yes	Yes	I dont know	No	Yes	Yes	Yes	No	Yes	Yes	Yes	No	Yes	Yes	Yes	Yes	No	No	No	No	No	No	No	No	Yes	Yes	No	Yes	No	No	Yes	Yes	No	No	Not Selected	Not aplicable	Not aplicable	Not aplicable	Not aplicable
375	After	Older Than 30	Male	Bachelor	Rabigh city	Non Education	Yes	From 4 to 10	Yes	Yes	Yes	I dont know	Yes	Yes	Yes	Yes	No	Yes	Yes	Yes	No	Yes	Yes	Yes	Yes	No	Yes	Yes	Yes	Yes	Yes	Yes	No	Yes	Yes	Yes	Yes	Yes	No	Yes	No	No	No	Not Selected	Not aplicable	Not aplicable	Not aplicable	Not aplicable
376	After	Older Than 30	Male	High school	Rabigh city	Unemployed	Yes	More Than 10	Yes	Yes	Yes	I dont know	Yes	Yes	Yes	Yes	Yes	Yes	Yes	Yes	No	Yes	Yes	Yes	Yes	Yes	Yes	Yes	No	No	No	No	No	Yes	Yes	Yes	Yes	No	No	Yes	Yes	No	Rarely	Not Selected	Not aplicable	Not aplicable	Not aplicable	Not aplicable
377	After	Older Than 30	Male	High school	Rabigh city	Non Education	Yes	From 4 to 10	Yes	Yes	Yes	I dont know	No	Yes	Yes	Yes	Yes	Yes	Yes	Yes	No	Yes	Yes	Yes	Yes	Yes	Yes	No	Yes	Yes	Yes	No	No	Yes	Yes	No	Yes	No	No	Yes	Yes	No	No	Not Selected	Not aplicable	Not aplicable	Not aplicable	Not aplicable
379	After	Older Than 30	Female	Bachelor	Rabigh city	Non Education	Yes	From 4 to 10	No	Yes	No	I dont know	No	Yes	Yes	No	No	Yes	Yes	Yes	No	Yes	Yes	Yes	Yes	No	No	No	Yes	Yes	No	No	No	Yes	Yes	Yes	Yes	No	No	Yes	Yes	No	Rarely	Not Selected	Not aplicable	Not aplicable	Not aplicable	Not aplicable
380	After	Older Than 30	Male	Bachelor	Rabigh city	Unemployed	Yes	From 4 to 10	Yes	Yes	Yes	I dont know	Yes	Yes	Yes	Yes	Yes	Yes	Yes	Yes	No	Yes	Yes	Yes	Yes	No	Yes	No	No	No	No	No	No	Yes	Yes	Yes	Yes	No	No	No	No	No	Rarely	Not Selected	Not aplicable	Not aplicable	Not aplicable	Not aplicable
381	After	Older Than 30	Female	Bachelor	Rabigh city	Education	Yes	From 4 to 10	Yes	Yes	Yes	I dont know	Yes	Yes	Yes	No	No	Yes	Yes	Yes	No	Yes	Yes	Yes	Yes	Yes	Yes	No	No	Yes	No	No	No	Yes	Yes	No	Yes	No	No	No	Yes	No	Rarely	Not Selected	Not aplicable	Not aplicable	Not aplicable	Not aplicable
383	After	Older Than 30	Female	PhD	Rabigh city	Education	Yes	More Than 10	Yes	Yes	Yes	I dont know	No	Yes	Yes	Yes	Yes	Yes	Yes	Yes	No	Yes	Yes	Yes	Yes	Yes	Yes	Yes	Yes	Yes	Yes	Yes	Yes	Yes	Yes	Yes	Yes	Yes	No	Yes	Yes	Yes	No	Not Selected	Not aplicable	Not aplicable	Not aplicable	Not aplicable
384	After	Less Than 30	Female	Bachelor	Rabigh city	Unemployed	Yes	From 4 to 10	Yes	Yes	Yes	I dont know	Yes	Yes	Yes	Yes	Yes	Yes	Yes	Yes	No	Yes	Yes	Yes	Yes	No	Yes	No	Yes	Yes	No	No	No	No	Yes	Yes	Yes	No	No	No	No	No	No	Not Selected	Not aplicable	Not aplicable	Not aplicable	Not aplicable
385	After	Older Than 30	Female	Bachelor	Rabigh city	Education	Sometimes	From 4 to 10	No	Yes	No	I dont know	No	Yes	Yes	Yes	No	Yes	Yes	Yes	No	Yes	Yes	Yes	Yes	No	No	No	Yes	No	No	No	No	No	Yes	No	Yes	No	No	No	No	No	No	Not Selected	Not aplicable	Not aplicable	Not aplicable	Not aplicable
386	After	Older Than 30	Female	High school	Rabigh city	Unemployed	Yes	More Than 10	Yes	Yes	Yes	I dont know	No	Yes	No	Yes	Yes	Yes	Yes	Yes	No	Yes	Yes	Yes	Yes	No	Yes	No	Yes	Yes	No	No	No	Yes	Yes	Yes	Yes	No	No	No	Yes	Yes	Yes	Not Selected	Not aplicable	Not aplicable	Not aplicable	Not aplicable
387	After	Older Than 30	Male	High school	Rabigh city	Non Education	Yes	From 4 to 10	Yes	Yes	Yes	I dont know	Yes	Yes	Yes	Yes	Yes	Yes	Yes	Yes	No	Yes	Yes	Yes	Yes	No	No	No	No	No	No	No	No	Yes	Yes	No	Yes	No	No	No	No	No	Rarely	Not Selected	Not aplicable	Not aplicable	Not aplicable	Not aplicable
388	After	Older Than 30	Male	High school	Rabigh city	Unemployed	Yes	More Than 10	Yes	Yes	Yes	I dont know	Yes	Yes	Yes	Yes	Yes	Yes	Yes	Yes	No	Yes	Yes	Yes	Yes	Yes	Yes	No	Yes	Yes	No	Yes	Yes	No	Yes	Yes	No	No	No	No	No	No	No	Not Selected	Not aplicable	Not aplicable	Not aplicable	Not aplicable
390	After	Older Than 30	Male	High school	Rabigh city	Non Education	Sometimes	From 4 to 10	Yes	Yes	Yes	I dont know	Yes	Yes	Yes	Yes	Yes	Yes	Yes	Yes	No	Yes	Yes	Yes	Yes	No	Yes	No	No	No	No	No	No	Yes	Yes	No	Yes	No	No	No	No	No	No	Not Selected	Not aplicable	Not aplicable	Not aplicable	Not aplicable
391	After	Older Than 30	Male	Master	Rabigh city	Education	Yes	More Than 10	Yes	Yes	Yes	I dont know	Yes	Yes	Yes	Yes	No	Yes	Yes	Yes	No	Yes	Yes	Yes	Yes	Yes	No	No	No	No	Yes	No	No	Yes	No	No	No	No	No	Yes	No	Yes	Rarely	Not Selected	Not aplicable	Not aplicable	Not aplicable	Not aplicable
392	After	Older Than 30	Female	Bachelor	Rabigh city	Unemployed	Yes	Less Than 3	Yes	Yes	Yes	I dont know	No	Yes	Yes	Yes	No	Yes	Yes	Yes	No	Yes	Yes	Yes	Yes	Yes	Yes	No	No	No	Yes	No	No	Yes	No	No	No	No	No	No	Yes	No	No	Not Selected	Not aplicable	Not aplicable	Not aplicable	Not aplicable
393	After	Older Than 30	Female	Bachelor	Rabigh city	Non Education	Yes	More Than 10	Yes	Yes	No	I dont know	Yes	Yes	Yes	Yes	No	Yes	Yes	Yes	No	Yes	Yes	Yes	Yes	No	Yes	No	No	No	No	No	No	No	No	No	No	No	No	No	No	No	No	Not Selected	Not aplicable	Not aplicable	Not aplicable	Not aplicable
394	After	Less Than 30	Female	High school	Rabigh city	Student	Yes	Less Than 3	Yes	Yes	Yes	I dont know	No	Yes	Yes	Yes	Yes	Yes	Yes	Yes	No	Yes	Yes	Yes	Yes	No	No	No	No	No	No	No	No	Yes	No	Yes	Yes	No	No	No	No	No	No	Not Selected	Not aplicable	Not aplicable	Not aplicable	Not aplicable
395	After	Older Than 30	Female	High school	Rabigh city	Unemployed	Yes	Less Than 3	Yes	Yes	Yes	I dont know	Yes	Yes	Yes	Yes	Yes	Yes	Yes	Yes	No	Yes	Yes	Yes	Yes	Yes	No	No	No	No	No	No	No	No	No	No	No	No	No	No	No	No	No	Not Selected	Not aplicable	Not aplicable	Not aplicable	Not aplicable
396	After	Older Than 30	Male	Bachelor	Rabigh city	Non Education	Sometimes	From 4 to 10	Yes	Yes	Yes	I dont know	No	Yes	Yes	Yes	No	Yes	Yes	Yes	No	Yes	Yes	Yes	Yes	No	No	No	No	No	No	No	No	Yes	Yes	No	Yes	No	No	Yes	Yes	No	Rarely	Not Selected	Not aplicable	Not aplicable	Not aplicable	Not aplicable
397	After	Less Than 30	Female	Bachelor	Rabigh city	Unemployed	Sometimes	Less Than 3	Yes	Yes	Yes	I dont know	No	Yes	Yes	No	No	Yes	Yes	Yes	No	Yes	Yes	Yes	Yes	No	Yes	No	Yes	No	No	No	No	Yes	No	No	Yes	No	No	No	Yes	No	No	Not Selected	Not aplicable	Not aplicable	Not aplicable	Not aplicable
398	After	Older Than 30	Male	Bachelor	Rabigh city	Non Education	Yes	From 4 to 10	Yes	Yes	Yes	I dont know	No	Yes	Yes	Yes	No	Yes	Yes	Yes	No	Yes	Yes	Yes	Yes	No	Yes	Yes	No	No	No	No	No	Yes	Yes	No	No	No	No	Yes	Yes	No	Rarely	Not Selected	Not aplicable	Not aplicable	Not aplicable	Not aplicable
399	After	Less Than 30	Male	Diploma	Rabigh city	Non Education	Sometimes	From 4 to 10	Yes	Yes	Yes	I dont know	No	Yes	No	Yes	Yes	Yes	Yes	Yes	No	Yes	Yes	Yes	Yes	No	Yes	Yes	No	No	No	No	No	Yes	Yes	No	Yes	No	No	Yes	No	No	No	Not Selected	Not aplicable	Not aplicable	Not aplicable	Not aplicable
401	After	Older Than 30	Male	less Than High school	Rabigh city	Unemployed	Yes	From 4 to 10	Yes	Yes	Yes	I dont know	Yes	Yes	Yes	Yes	Yes	Yes	Yes	Yes	No	Yes	Yes	Yes	Yes	No	Yes	No	No	No	No	No	No	No	No	No	No	No	No	No	No	No	No	Not Selected	Not aplicable	Not aplicable	Not aplicable	Not aplicable
402	After	Older Than 30	Male	High school	Rabigh city	Unemployed	Yes	More Than 10	Yes	Yes	Yes	I dont know	Yes	Yes	Yes	No	No	Yes	Yes	Yes	No	Yes	Yes	Yes	Yes	No	Yes	No	No	No	No	No	No	No	No	No	No	No	No	No	No	No	Rarely	Not Selected	Not aplicable	Not aplicable	Not aplicable	Not aplicable
404	After	Older Than 30	Male	Bachelor	Rabigh city	Unemployed	Yes	From 4 to 10	Yes	Yes	Yes	I dont know	No	Yes	Yes	No	Yes	Yes	No	Yes	No	Yes	Yes	Yes	Yes	Yes	Yes	No	Yes	Yes	Yes	No	No	Yes	Yes	Yes	Yes	No	No	No	Yes	No	Rarely	Not Selected	Not aplicable	Not aplicable	Not aplicable	Not aplicable
405	After	Older Than 30	Male	less Than High school	Rabigh city	Non Education	Yes	Less Than 3	Yes	Yes	Yes	I dont know	No	Yes	No	Yes	Yes	Yes	No	Yes	No	No	Yes	Yes	Yes	No	Yes	No	No	No	No	No	No	No	No	No	No	No	No	No	No	No	No	Not Selected	Not aplicable	Not aplicable	Not aplicable	Not aplicable
406	After	Less Than 30	Female	Bachelor	Rabigh city	Student	Yes	Less Than 3	Yes	Yes	Yes	I dont know	No	Yes	Yes	Yes	Yes	Yes	No	Yes	No	No	Yes	Yes	Yes	No	Yes	No	Yes	Yes	Yes	Yes	Yes	Yes	Yes	Yes	Yes	No	No	No	Yes	No	Rarely	Not Selected	Not aplicable	Not aplicable	Not aplicable	Not aplicable
408	After	Less Than 30	Female	Bachelor	Rabigh city	Student	Yes	From 4 to 10	Yes	Yes	Yes	I dont know	Yes	Yes	Yes	Yes	Yes	Yes	Yes	Yes	No	No	Yes	Yes	Yes	No	Yes	No	No	No	No	No	No	No	No	No	No	No	No	No	No	No	No	Not Selected	Not aplicable	Not aplicable	Not aplicable	Not aplicable
409	After	Less Than 30	Male	Diploma	Rabigh city	Student	Yes	From 4 to 10	Yes	Yes	Yes	I dont know	No	Yes	Yes	Yes	No	Yes	Yes	Yes	No	No	Yes	Yes	Yes	No	Yes	No	Yes	Yes	Yes	No	No	Yes	Yes	Yes	Yes	No	No	No	Yes	No	No	Not Selected	Not aplicable	Not aplicable	Not aplicable	Not aplicable
410	After	Less Than 30	Male	Bachelor	Rabigh city	Non Education	Yes	From 4 to 10	Yes	Yes	Yes	I dont know	Yes	Yes	Yes	Yes	Yes	Yes	Yes	Yes	No	No	Yes	Yes	Yes	No	Yes	No	No	No	No	Yes	No	Yes	No	No	Yes	No	No	No	No	No	Rarely	Not Selected	Not aplicable	Not aplicable	Not aplicable	Not aplicable
412	After	Older Than 30	Female	Bachelor	Rabigh city	Unemployed	Yes	From 4 to 10	Yes	Yes	Yes	I dont know	Yes	Yes	Yes	Yes	Yes	Yes	Yes	Yes	No	No	Yes	Yes	Yes	No	Yes	Yes	Yes	Yes	Yes	Yes	No	Yes	Yes	Yes	Yes	No	No	No	Yes	Yes	Rarely	Not Selected	Not aplicable	Not aplicable	Not aplicable	Not aplicable
417	After	Less Than 30	Male	Bachelor	Rabigh city	Student	Yes	From 4 to 10	Yes	Yes	Yes	I dont know	No	Yes	Yes	Yes	Yes	Yes	Yes	Yes	No	Yes	Yes	No	Yes	No	Yes	Yes	Yes	Yes	Yes	Yes	Yes	Yes	Yes	Yes	Yes	Yes	Yes	Yes	Yes	Yes	No	Not Selected	Not aplicable	Not aplicable	Not aplicable	Not aplicable
418	After	Less Than 30	Female	Bachelor	Rabigh city	Student	Yes	From 4 to 10	Yes	Yes	Yes	I dont know	Yes	Yes	Yes	No	No	Yes	Yes	Yes	No	Yes	Yes	No	Yes	No	Yes	No	No	No	No	No	No	Yes	No	No	Yes	No	No	No	No	No	No	Not Selected	Not aplicable	Not aplicable	Not aplicable	Not aplicable
419	After	Older Than 30	Female	Bachelor	Rabigh city	Unemployed	Yes	From 4 to 10	Yes	Yes	Yes	I dont know	Yes	Yes	Yes	Yes	Yes	Yes	Yes	Yes	No	Yes	Yes	No	Yes	No	Yes	Yes	Yes	Yes	Yes	Yes	No	Yes	Yes	Yes	Yes	No	No	No	Yes	Yes	Rarely	Not Selected	Not aplicable	Not aplicable	Not aplicable	Not aplicable
421	After	Less Than 30	Female	High school	Rabigh city	Student	Yes	From 4 to 10	Yes	Yes	Yes	I dont know	No	Yes	Yes	Yes	Yes	Yes	Yes	Yes	No	Yes	Yes	Yes	Yes	No	Yes	No	Yes	Yes	No	No	No	Yes	Yes	Yes	Yes	No	No	No	Yes	No	No	Not Selected	Not aplicable	Not aplicable	Not aplicable	Not aplicable
422	After	Older Than 30	Male	High school	Rabigh city	Non Education	Sometimes	From 4 to 10	Yes	Yes	No	I dont know	No	Yes	Yes	Yes	Yes	Yes	Yes	Yes	No	Yes	Yes	Yes	Yes	No	Yes	No	No	No	No	No	No	Yes	Yes	Yes	No	No	No	No	No	No	Rarely	Not Selected	Not aplicable	Not aplicable	Not aplicable	Not aplicable
423	After	Less Than 30	Female	Bachelor	Rabigh city	Student	Yes	Less Than 3	Yes	Yes	No	I dont know	No	Yes	Yes	Yes	Yes	Yes	Yes	Yes	No	Yes	Yes	Yes	Yes	No	No	No	No	No	No	No	No	No	No	No	No	No	No	No	No	No	Yes	Not Selected	Not aplicable	Not aplicable	Not aplicable	Not aplicable
426	After	Older Than 30	Female	Bachelor	Rabigh city	Non Education	Yes	More Than 10	Yes	Yes	No	I dont know	No	Yes	Yes	Yes	No	Yes	Yes	Yes	No	Yes	Yes	Yes	Yes	No	Yes	No	No	No	Yes	No	No	Yes	Yes	Yes	Yes	No	No	Yes	Yes	No	No	Not Selected	Not aplicable	Not aplicable	Not aplicable	Not aplicable
427	After	Older Than 30	Female	Bachelor	Rabigh city	Education	Yes	From 4 to 10	No	Yes	No	I dont know	No	Yes	Yes	Yes	Yes	Yes	Yes	Yes	No	Yes	Yes	Yes	No	No	Yes	No	Yes	Yes	Yes	No	No	Yes	Yes	Yes	Yes	No	Yes	Yes	Yes	No	Rarely	Not Selected	Not aplicable	Not aplicable	Not aplicable	Not aplicable
428	After	Older Than 30	Male	Bachelor	Rabigh city	Non Education	Yes	From 4 to 10	Yes	Yes	Yes	I dont know	No	Yes	Yes	Yes	No	Yes	Yes	Yes	No	Yes	Yes	Yes	No	No	Yes	Yes	No	No	No	No	No	Yes	Yes	No	No	No	No	Yes	Yes	No	Rarely	Not Selected	Not aplicable	Not aplicable	Not aplicable	Not aplicable
429	After	Less Than 30	Female	Bachelor	Rabigh city	Student	Yes	More Than 10	Yes	No	Yes	I dont know	No	Yes	Yes	Yes	Yes	Yes	Yes	Yes	No	Yes	Yes	Yes	No	No	No	No	No	No	No	No	No	Yes	No	No	No	No	No	No	No	No	Rarely	Not Selected	Not aplicable	Not aplicable	Not aplicable	Not aplicable
430	After	Older Than 30	Male	Bachelor	Rabigh city	Non Education	Yes	Less Than 3	No	Yes	No	I dont know	No	Yes	Yes	Yes	No	Yes	Yes	Yes	No	Yes	Yes	Yes	No	No	Yes	No	No	No	No	No	No	Yes	Yes	No	Yes	No	No	Yes	Yes	Yes	Yes	Not Selected	Not aplicable	Not aplicable	Not aplicable	Not aplicable
431	After	Older Than 30	Female	less Than High school	Rabigh city	Unemployed	Yes	Less Than 3	Yes	Yes	No	I dont know	Yes	Yes	Yes	Yes	No	Yes	Yes	Yes	No	Yes	Yes	Yes	No	No	Yes	No	Yes	Yes	No	No	No	Yes	Yes	No	No	No	No	No	Yes	No	No	Not Selected	Not aplicable	Not aplicable	Not aplicable	Not aplicable
432	After	Older Than 30	Female	Bachelor	Rabigh city	Education	Sometimes	From 4 to 10	No	Yes	No	I dont know	No	Yes	Yes	Yes	No	Yes	Yes	Yes	No	Yes	Yes	Yes	No	No	No	No	Yes	No	No	No	No	No	Yes	No	Yes	No	No	No	No	No	No	Not Selected	Not aplicable	Not aplicable	Not aplicable	Not aplicable
433	After	Less Than 30	Male	Diploma	Rabigh city	Non Education	Sometimes	From 4 to 10	Yes	Yes	Yes	I dont know	No	Yes	No	Yes	Yes	Yes	Yes	Yes	No	Yes	Yes	Yes	No	No	Yes	Yes	No	No	No	No	No	Yes	Yes	No	Yes	No	No	Yes	No	No	No	Not Selected	Not aplicable	Not aplicable	Not aplicable	Not aplicable
434	After	Older Than 30	Male	Bachelor	Rabigh city	Non Education	Yes	Less Than 3	Yes	Yes	Yes	I dont know	No	Yes	Yes	Yes	No	Yes	Yes	Yes	No	Yes	Yes	Yes	No	No	Yes	Yes	Yes	Yes	No	No	No	Yes	Yes	Yes	Yes	No	No	Yes	Yes	No	Rarely	Not Selected	Not aplicable	Not aplicable	Not aplicable	Not aplicable
439	After	Older Than 30	Male	High school	Rabigh city	Non Education	Yes	Less Than 3	No	Yes	No	I dont know	No	Yes	Yes	Yes	No	Yes	Yes	Yes	No	Yes	Yes	Yes	No	Yes	Yes	Yes	Yes	Yes	Yes	No	No	Yes	Yes	No	Yes	No	No	Yes	Yes	No	Yes	Not Selected	Not aplicable	Not aplicable	Not aplicable	Not aplicable
440	After	Older Than 30	Female	Bachelor	Rabigh city	Education	Sometimes	Less Than 3	No	Yes	Yes	I dont know	No	Yes	Yes	Yes	Yes	Yes	Yes	Yes	No	Yes	Yes	Yes	No	No	Yes	No	Yes	Yes	No	No	No	Yes	Yes	Yes	Yes	No	No	Yes	Yes	No	Rarely	Not Selected	Not aplicable	Not aplicable	Not aplicable	Not aplicable
441	After	Older Than 30	Female	Bachelor	Rabigh city	Non Education	Yes	From 4 to 10	No	Yes	No	I dont know	No	Yes	Yes	No	No	Yes	Yes	Yes	No	Yes	Yes	Yes	No	No	No	No	Yes	Yes	No	No	No	Yes	Yes	Yes	Yes	No	No	Yes	Yes	No	Rarely	Not Selected	Not aplicable	Not aplicable	Not aplicable	Not aplicable
442	After	Older Than 30	Male	Bachelor	Rabigh city	Unemployed	Yes	From 4 to 10	Yes	Yes	No	I dont know	No	Yes	No	Yes	No	Yes	Yes	Yes	No	Yes	Yes	Yes	No	No	Yes	Yes	Yes	No	Yes	No	No	Yes	Yes	Yes	Yes	Yes	No	No	Yes	No	No	Not Selected	Not aplicable	Not aplicable	Not aplicable	Not aplicable
444	After	Older Than 30	Male	High school	Rabigh city	Non Education	Sometimes	From 4 to 10	Yes	Yes	Yes	I dont know	Yes	Yes	Yes	Yes	Yes	Yes	Yes	Yes	No	Yes	Yes	Yes	No	No	Yes	Yes	Yes	Yes	No	Yes	Yes	Yes	Yes	Yes	Yes	Yes	No	Yes	Yes	No	Rarely	Not Selected	Not aplicable	Not aplicable	Not aplicable	Not aplicable
445	After	Older Than 30	Male	High school	Rabigh city	Non Education	Yes	Less Than 3	Yes	No	No	I dont know	No	No	No	No	No	Yes	Yes	Yes	No	Yes	Yes	Yes	No	Yes	Yes	No	No	No	No	No	No	No	No	No	No	No	No	Yes	Yes	Yes	No	Not Selected	Not aplicable	Not aplicable	Not aplicable	Not aplicable
446	After	Older Than 30	Male	Bachelor	Rabigh city	Non Education	Yes	Less Than 3	Yes	Yes	Yes	I dont know	No	Yes	Yes	Yes	No	Yes	Yes	Yes	No	Yes	Yes	Yes	No	No	Yes	Yes	Yes	Yes	No	No	No	Yes	Yes	Yes	Yes	No	No	Yes	Yes	No	Rarely	Not Selected	Not aplicable	Not aplicable	Not aplicable	Not aplicable
447	After	Less Than 30	Female	Bachelor	Rabigh city	Student	Yes	From 4 to 10	Yes	Yes	Yes	I dont know	No	Yes	No	No	No	Yes	Yes	Yes	No	Yes	Yes	Yes	No	No	Yes	Yes	No	Yes	Yes	Yes	Yes	Yes	No	No	Yes	No	No	Yes	Yes	No	No	Not Selected	Not aplicable	Not aplicable	Not aplicable	Not aplicable
450	After	Less Than 30	Female	Bachelor	Rabigh city	Student	Yes	From 4 to 10	Yes	Yes	Yes	I dont know	No	Yes	No	Yes	Yes	Yes	Yes	Yes	No	Yes	Yes	Yes	No	No	Yes	No	No	No	Yes	Yes	No	Yes	No	No	Yes	No	No	No	No	Yes	Rarely	Not Selected	Not aplicable	Not aplicable	Not aplicable	Not aplicable
451	After	Older Than 30	Male	High school	Rabigh city	Unemployed	Yes	More Than 10	Yes	Yes	Yes	I dont know	Yes	Yes	Yes	Yes	Yes	Yes	Yes	Yes	No	Yes	Yes	Yes	No	Yes	Yes	Yes	No	No	No	No	No	Yes	Yes	Yes	Yes	No	No	Yes	Yes	No	Rarely	Not Selected	Not aplicable	Not aplicable	Not aplicable	Not aplicable
452	After	Older Than 30	Male	Bachelor	Rabigh city	Non Education	Yes	Less Than 3	Yes	Yes	Yes	I dont know	No	Yes	Yes	Yes	No	Yes	Yes	Yes	No	Yes	Yes	Yes	No	No	Yes	Yes	Yes	Yes	No	No	No	Yes	Yes	Yes	Yes	No	No	Yes	Yes	No	Rarely	Not Selected	Not aplicable	Not aplicable	Not aplicable	Not aplicable
453	After	Less Than 30	Male	Bachelor	Rabigh city	Student	Yes	From 4 to 10	Yes	Yes	Yes	I dont know	No	Yes	Yes	Yes	Yes	Yes	Yes	Yes	No	Yes	Yes	Yes	No	No	Yes	Yes	Yes	Yes	Yes	Yes	Yes	Yes	Yes	Yes	Yes	Yes	Yes	Yes	Yes	Yes	No	Not Selected	Not aplicable	Not aplicable	Not aplicable	Not aplicable
454	After	Older Than 30	Male	High school	Rabigh city	Non Education	Yes	Less Than 3	No	Yes	No	I dont know	No	Yes	Yes	Yes	No	Yes	Yes	Yes	No	Yes	Yes	Yes	No	Yes	Yes	Yes	Yes	Yes	Yes	No	No	Yes	Yes	No	Yes	No	No	Yes	Yes	No	Yes	Not Selected	Not aplicable	Not aplicable	Not aplicable	Not aplicable
458	After	Older Than 30	Male	Diploma	Rabigh city	Non Education	Sometimes	From 4 to 10	Yes	Yes	Yes	I dont know	No	Yes	Yes	Yes	Yes	Yes	Yes	Yes	No	Yes	Yes	Yes	No	No	No	No	No	No	No	Yes	No	No	No	No	No	No	No	Yes	No	Yes	Rarely	Not Selected	Not aplicable	Not aplicable	Not aplicable	Not aplicable
459	After	Older Than 30	Male	Bachelor	Rabigh city	Non Education	Yes	From 4 to 10	Yes	Yes	Yes	I dont know	Yes	Yes	Yes	Yes	No	Yes	Yes	Yes	No	Yes	Yes	Yes	No	No	Yes	No	No	No	No	No	No	No	No	No	Yes	No	No	No	No	No	Rarely	Not Selected	Not aplicable	Not aplicable	Not aplicable	Not aplicable
461	After	Older Than 30	Male	High school	Rabigh city	Non Education	Yes	Less Than 3	Yes	Yes	No	I dont know	No	Yes	Yes	Yes	No	Yes	Yes	Yes	No	Yes	Yes	Yes	No	No	Yes	No	Yes	Yes	Yes	Yes	No	Yes	Yes	Yes	Yes	Yes	No	Yes	Yes	Yes	No	Not Selected	Not aplicable	Not aplicable	Not aplicable	Not aplicable
464	After	Less Than 30	Male	Bachelor	Rabigh city	Student	Yes	From 4 to 10	Yes	Yes	Yes	I dont know	No	Yes	Yes	Yes	Yes	Yes	Yes	Yes	No	Yes	Yes	Yes	No	No	Yes	Yes	Yes	Yes	Yes	Yes	Yes	Yes	Yes	Yes	Yes	Yes	Yes	Yes	Yes	Yes	No	Not Selected	Not aplicable	Not aplicable	Not aplicable	Not aplicable
465	After	Older Than 30	Male	Bachelor	Rabigh city	Non Education	Yes	From 4 to 10	Yes	Yes	Yes	I dont know	Yes	Yes	Yes	Yes	No	Yes	Yes	Yes	No	Yes	Yes	Yes	No	No	Yes	No	No	No	No	No	No	No	No	No	Yes	No	No	No	No	No	Rarely	Not Selected	Not aplicable	Not aplicable	Not aplicable	Not aplicable
467	After	Less Than 30	Male	Diploma	Rabigh city	Non Education	Yes	More Than 10	Yes	Yes	Yes	I dont know	Yes	Yes	Yes	Yes	Yes	Yes	Yes	Yes	No	Yes	Yes	Yes	No	No	Yes	No	Yes	Yes	Yes	No	No	Yes	Yes	Yes	Yes	No	No	Yes	Yes	No	Rarely	Not Selected	Not aplicable	Not aplicable	Not aplicable	Not aplicable
468	After	Older Than 30	Male	Bachelor	Rabigh city	Non Education	Yes	From 4 to 10	Yes	Yes	Yes	I dont know	Yes	Yes	Yes	Yes	Yes	Yes	Yes	Yes	No	Yes	Yes	Yes	No	Yes	Yes	Yes	Yes	Yes	Yes	Yes	No	Yes	Yes	Yes	Yes	No	No	Yes	Yes	Yes	Yes	Not Selected	Not aplicable	Not aplicable	Not aplicable	Not aplicable
469	After	Older Than 30	Male	High school	Rabigh city	Non Education	Sometimes	From 4 to 10	Yes	Yes	No	I dont know	No	Yes	Yes	Yes	Yes	Yes	Yes	Yes	No	Yes	Yes	Yes	No	No	Yes	No	No	No	No	No	No	Yes	Yes	Yes	No	No	No	No	No	No	Rarely	Not Selected	Not aplicable	Not aplicable	Not aplicable	Not aplicable
471	After	Older Than 30	Female	Diploma	Rabigh city	Non Education	Sometimes	From 4 to 10	No	Yes	Yes	I dont know	Yes	Yes	Yes	Yes	Yes	Yes	Yes	Yes	No	Yes	Yes	Yes	No	No	Yes	Yes	Yes	Yes	Yes	No	No	Yes	No	Yes	Yes	No	Yes	Yes	Yes	No	No	Not Selected	Not aplicable	Not aplicable	Not aplicable	Not aplicable
472	After	Less Than 30	Female	Bachelor	Rabigh city	Unemployed	Yes	From 4 to 10	Yes	Yes	Yes	I dont know	Yes	Yes	Yes	Yes	Yes	Yes	Yes	Yes	No	Yes	Yes	Yes	No	No	Yes	No	Yes	Yes	No	No	No	No	Yes	Yes	Yes	No	No	No	No	No	No	Not Selected	Not aplicable	Not aplicable	Not aplicable	Not aplicable
474	After	Older Than 30	Male	High school	Rabigh city	Non Education	Yes	Less Than 3	Yes	No	No	I dont know	No	No	No	No	No	Yes	Yes	Yes	No	Yes	Yes	Yes	No	Yes	Yes	No	No	No	No	No	No	No	No	No	No	No	No	Yes	Yes	Yes	No	Not Selected	Not aplicable	Not aplicable	Not aplicable	Not aplicable
475	After	Older Than 30	Male	High school	Rabigh city	Non Education	Yes	Less Than 3	Yes	No	No	I dont know	No	No	No	No	No	Yes	Yes	Yes	No	Yes	Yes	Yes	No	Yes	Yes	No	No	No	No	No	No	No	No	No	No	No	No	Yes	Yes	Yes	No	Not Selected	Not aplicable	Not aplicable	Not aplicable	Not aplicable
476	After	Less Than 30	Male	High school	Rabigh city	Student	Yes	From 4 to 10	Yes	Yes	Yes	I dont know	Yes	Yes	Yes	Yes	Yes	Yes	Yes	Yes	No	Yes	Yes	Yes	No	No	Yes	No	Yes	Yes	Yes	No	No	Yes	Yes	Yes	Yes	No	Yes	Yes	Yes	No	Rarely	Not Selected	Not aplicable	Not aplicable	Not aplicable	Not aplicable
1	Before	Older Than 30	Male	PhD	Near Rabigh	Non Education	Yes	Less Than 3	No	Yes	Yes	I dont know	No	Yes	Yes	Yes	Yes	Yes	Yes	Yes	No	Yes	Yes	Yes	Yes	No	No	No	No	No	Yes	Yes	Yes	Yes	No	No	Yes	No	No	No	No	No	Rarely	Selected	No	No	No	No
3	Before	Older Than 30	Male	PhD	Near Rabigh	Unemployed	Yes	From 4 to 10	Yes	Yes	Yes	I dont know	I dont know	Yes	I dont know	Yes	I dont know	Yes	Yes	No	No	Yes	Yes	Yes	Yes	No	Yes	No	Yes	Yes	No	No	Yes	Yes	Yes	Yes	No	No	Yes	No	Yes	No	Rarely	Selected	No	No	No	No
6	Before	Less Than 30	Female	Bachelor	Near Rabigh	Student	Yes	From 4 to 10	Yes	I dont know	I dont know	I dont know	I dont know	Yes	I dont know	Yes	Yes	Yes	Yes	Yes	No	Yes	Yes	Yes	Yes	No	Yes	No	No	No	Yes	No	No	Yes	Yes	No	Yes	No	No	No	No	No	Rarely	Selected	No	No	No	No
9	Before	Less Than 30	Male	High school	Near Rabigh	Student	No	Less Than 3	Yes	I dont know	Yes	I dont know	No	Yes	I dont know	Yes	I dont know	Yes	I dont know	I dont know	I dont know	Yes	Yes	Yes	Yes	No	No	No	Yes	Yes	Yes	Yes	No	No	No	No	Yes	No	No	No	No	Yes	Rarely	Selected	No	No	No	No
10	Before	Less Than 30	Male	High school	Near Rabigh	Student	Yes	Less Than 3	No	Yes	Yes	I dont know	Yes	Yes	Yes	Yes	Yes	Yes	Yes	Yes	No	Yes	Yes	Yes	Yes	No	No	No	Yes	No	No	No	No	Yes	No	No	No	No	Yes	No	Yes	Yes	Rarely	Selected	No	No	No	No
12	Before	Less Than 30	Female	Bachelor	Near Rabigh	Student	Yes	From 4 to 10	Yes	Yes	No	I dont know	Yes	Yes	Yes	Yes	I dont know	Yes	Yes	Yes	No	Yes	Yes	Yes	Yes	No	Yes	No	Yes	Yes	Yes	Yes	Yes	Yes	Yes	Yes	Yes	Yes	Yes	Yes	Yes	Yes	Rarely	Selected	No	No	No	No
13	Before	Less Than 30	Female	High school	Near Rabigh	Student	Yes	From 4 to 10	Yes	No	No	I dont know	No	No	No	No	No	Yes	Yes	No	No	Yes	Yes	No	Yes	No	No	No	Yes	Yes	Yes	Yes	Yes	Yes	Yes	Yes	Yes	No	Yes	Yes	Yes	Yes	Rarely	Selected	No	No	No	No
15	Before	Less Than 30	Female	High school	Near Rabigh	Student	Yes	From 4 to 10	Yes	Yes	No	I dont know	I dont know	Yes	Yes	No	Yes	Yes	Yes	Yes	No	Yes	Yes	Yes	Yes	No	No	No	Yes	Yes	Yes	No	No	Yes	No	No	Yes	No	Yes	No	No	No	Rarely	Selected	No	No	No	No
17	Before	Less Than 30	Female	High school	Near Rabigh	Student	Sometimes	Less Than 3	Yes	Yes	Yes	I dont know	I dont know	Yes	I dont know	I dont know	I dont know	Yes	Yes	Yes	I dont know	Yes	Yes	Yes	Yes	No	No	No	Yes	Yes	No	No	No	Yes	No	No	No	No	No	No	No	No	Rarely	Selected	No	No	No	No
24	Before	Less Than 30	Female	High school	Near Rabigh	Student	Yes	From 4 to 10	Yes	Yes	Yes	I dont know	Yes	I dont know	Yes	Yes	Yes	Yes	Yes	Yes	No	Yes	Yes	Yes	Yes	No	Yes	No	Yes	Yes	No	No	No	Yes	Yes	Yes	Yes	Yes	Yes	No	Yes	No	Rarely	Selected	No	No	No	No
26	Before	Less Than 30	Female	High school	Near Rabigh	Student	Sometimes	Less Than 3	Yes	Yes	No	I dont know	I dont know	Yes	Yes	No	Yes	Yes	Yes	Yes	No	Yes	Yes	Yes	Yes	No	No	No	Yes	Yes	Yes	No	No	Yes	No	No	Yes	No	Yes	No	No	No	Rarely	Selected	No	No	No	No
31	Before	Less Than 30	Female	Bachelor	Near Rabigh	Student	No	Less Than 3	No	Yes	Yes	I dont know	No	I dont know	No	I dont know	Yes	Yes	Yes	Yes	I dont know	Yes	Yes	Yes	Yes	No	Yes	No	Yes	Yes	No	No	No	Yes	Yes	No	Yes	No	Yes	No	Yes	Yes	Rarely	Selected	No	No	No	No
33	Before	Less Than 30	Female	Bachelor	Near Rabigh	Student	No	Less Than 3	No	Yes	Yes	I dont know	Yes	I dont know	Yes	Yes	I dont know	Yes	Yes	Yes	No	Yes	Yes	Yes	Yes	No	Yes	No	Yes	Yes	No	No	No	Yes	No	No	Yes	No	Yes	No	Yes	No	Rarely	Selected	No	No	No	No
34	Before	Less Than 30	Female	Bachelor	Near Rabigh	Student	Yes	From 4 to 10	No	Yes	Yes	I dont know	No	No	No	I dont know	I dont know	Yes	Yes	I dont know	No	Yes	Yes	Yes	Yes	No	No	No	Yes	Yes	No	No	No	Yes	Yes	No	Yes	No	Yes	Yes	Yes	No	Rarely	Selected	No	No	No	No
35	Before	Less Than 30	Female	Bachelor	Near Rabigh	Student	Yes	From 4 to 10	Yes	I dont know	I dont know	I dont know	I dont know	I dont know	Yes	I dont know	I dont know	Yes	No	No	No	No	No	No	No	No	No	No	No	No	No	No	No	No	No	No	No	No	No	No	No	No	Rarely	Selected	No	No	No	No
36	Before	Less Than 30	Female	Bachelor	Near Rabigh	Student	Yes	Less Than 3	Yes	Yes	Yes	I dont know	Yes	Yes	Yes	Yes	Yes	Yes	Yes	Yes	No	Yes	Yes	Yes	Yes	No	Yes	No	Yes	Yes	No	No	No	Yes	Yes	No	No	No	No	No	Yes	No	Rarely	Selected	No	No	No	No
37	Before	Less Than 30	Female	Bachelor	Near Rabigh	Student	Yes	From 4 to 10	Yes	Yes	Yes	I dont know	No	Yes	Yes	Yes	Yes	Yes	Yes	Yes	No	Yes	Yes	Yes	I dont know	No	No	No	No	Yes	Yes	Yes	No	Yes	Yes	No	Yes	No	No	No	Yes	No	Rarely	Selected	No	No	No	No
38	Before	Less Than 30	Female	High school	Near Rabigh	Student	Yes	From 4 to 10	Yes	No	No	I dont know	No	No	Yes	No	No	Yes	Yes	Yes	No	Yes	Yes	Yes	Yes	No	Yes	No	Yes	Yes	No	Yes	Yes	Yes	No	No	Yes	No	Yes	Yes	Yes	Yes	Rarely	Selected	No	No	No	No
39	Before	Less Than 30	Female	Bachelor	Near Rabigh	Non Education	Sometimes	Less Than 3	Yes	Yes	Yes	I dont know	Yes	Yes	Yes	Yes	Yes	Yes	Yes	Yes	No	Yes	Yes	Yes	Yes	Yes	Yes	No	No	No	Yes	Yes	Yes	No	No	No	Yes	No	No	Yes	Yes	Yes	Rarely	Selected	No	No	No	No
40	Before	Less Than 30	Female	Bachelor	Near Rabigh	Student	No	Less Than 3	Yes	Yes	Yes	I dont know	I dont know	Yes	I dont know	Yes	Yes	Yes	Yes	Yes	No	Yes	Yes	Yes	Yes	No	Yes	No	Yes	Yes	No	No	No	Yes	No	Yes	Yes	No	Yes	No	Yes	No	Rarely	Selected	No	No	No	No
41	Before	Less Than 30	Female	Bachelor	Near Rabigh	Student	Yes	Less Than 3	No	Yes	Yes	I dont know	I dont know	I dont know	Yes	Yes	Yes	Yes	Yes	Yes	No	Yes	Yes	Yes	I dont know	No	Yes	No	No	Yes	No	No	No	No	No	No	Yes	No	No	Yes	Yes	No	Rarely	Selected	No	No	No	No
42	Before	Less Than 30	Female	Bachelor	Near Rabigh	Student	No	Less Than 3	Yes	Yes	Yes	I dont know	I dont know	Yes	I dont know	No	Yes	Yes	Yes	Yes	No	Yes	Yes	Yes	Yes	No	Yes	No	Yes	Yes	Yes	Yes	Yes	Yes	Yes	Yes	Yes	Yes	No	No	Yes	Yes	Rarely	Selected	No	No	No	No
214	After	Less Than 30	Female	High school	Near Rabigh	Student	Yes	From 4 to 10	Yes	Yes	Yes	I dont know	No	Yes	Yes	Yes	No	Yes	Yes	Yes	No	Yes	Yes	Yes	No	No	Yes	No	No	No	Yes	Yes	No	Yes	No	No	Yes	No	No	No	No	Yes	No	Not Selected	No	No	No	No
216	After	Less Than 30	Female	Bachelor	Near Rabigh	Student	Yes	Less Than 3	Yes	Yes	Yes	I dont know	Yes	Yes	Yes	Yes	Yes	Yes	Yes	Yes	No	Yes	Yes	Yes	Yes	No	Yes	Yes	Yes	Yes	Yes	Yes	Yes	Yes	Yes	Yes	Yes	No	No	No	Yes	Yes	Yes	Not Selected	No	No	No	No
218	After	Less Than 30	Female	Bachelor	Near Rabigh	Student	Yes	From 4 to 10	Yes	Yes	Yes	I dont know	Yes	Yes	Yes	Yes	Yes	Yes	Yes	Yes	No	Yes	Yes	Yes	Yes	No	Yes	No	No	No	No	No	No	No	No	No	Yes	No	No	No	Yes	No	No	Not Selected	No	No	No	No
219	After	Less Than 30	Female	High school	Near Rabigh	Student	Sometimes	From 4 to 10	Yes	Yes	Yes	I dont know	No	Yes	Yes	Yes	Yes	Yes	Yes	Yes	No	Yes	Yes	Yes	Yes	No	No	No	Yes	Yes	No	No	No	Yes	Yes	Yes	Yes	No	No	No	Yes	No	Rarely	Not Selected	No	No	No	No
221	After	Less Than 30	Male	less Than High school	Near Rabigh	Student	Yes	Less Than 3	No	Yes	Yes	I dont know	Yes	Yes	No	No	No	Yes	Yes	Yes	No	Yes	Yes	Yes	Yes	No	Yes	No	No	Yes	No	No	No	No	Yes	No	No	No	Yes	No	Yes	No	No	Not Selected	No	No	No	No
222	After	Less Than 30	Female	Diploma	Near Rabigh	Student	Yes	From 4 to 10	Yes	Yes	Yes	I dont know	No	Yes	Yes	Yes	Yes	Yes	Yes	Yes	No	Yes	Yes	Yes	Yes	Yes	Yes	No	Yes	No	No	No	No	Yes	Yes	Yes	Yes	No	No	No	Yes	Yes	No	Not Selected	No	No	No	No
226	After	Less Than 30	Female	Bachelor	Near Rabigh	Student	Yes	More Than 10	Yes	Yes	Yes	I dont know	No	Yes	Yes	No	No	Yes	Yes	Yes	No	Yes	Yes	Yes	Yes	No	No	No	Yes	No	No	No	No	Yes	Yes	No	Yes	No	No	No	Yes	No	No	Not Selected	No	No	No	No
228	After	Less Than 30	Female	Bachelor	Near Rabigh	Student	Sometimes	Less Than 3	Yes	Yes	Yes	I dont know	No	Yes	Yes	Yes	Yes	Yes	Yes	Yes	No	Yes	Yes	Yes	Yes	No	Yes	No	Yes	Yes	No	No	No	Yes	Yes	No	Yes	No	No	No	No	No	Rarely	Not Selected	No	No	No	No
236	After	Less Than 30	Female	Bachelor	Near Rabigh	Student	Yes	From 4 to 10	Yes	Yes	Yes	I dont know	No	Yes	Yes	Yes	No	Yes	Yes	Yes	No	Yes	Yes	Yes	Yes	No	Yes	No	No	No	No	No	No	Yes	Yes	No	Yes	No	No	No	No	No	No	Not Selected	No	No	No	No
237	After	Less Than 30	Female	Bachelor	Near Rabigh	Student	Yes	From 4 to 10	Yes	No	No	I dont know	No	No	No	No	No	Yes	Yes	Yes	No	Yes	Yes	Yes	Yes	No	Yes	No	No	No	Yes	Yes	Yes	Yes	No	No	Yes	No	No	No	No	Yes	No	Not Selected	No	No	No	No
243	After	Less Than 30	Female	Diploma	Near Rabigh	Student	Yes	Less Than 3	Yes	Yes	No	I dont know	No	Yes	Yes	Yes	Yes	Yes	Yes	Yes	No	Yes	Yes	Yes	Yes	Yes	Yes	No	Yes	No	No	No	No	Yes	No	No	No	No	No	No	No	No	Yes	Not Selected	No	No	No	No
248	After	Less Than 30	Female	Bachelor	Rabigh city	Student	Yes	From 4 to 10	Yes	Yes	Yes	I dont know	No	Yes	Yes	Yes	Yes	Yes	Yes	Yes	No	Yes	Yes	Yes	Yes	No	Yes	No	No	No	Yes	No	No	Yes	No	No	No	No	No	No	Yes	No	No	Not Selected	Yes	No	No	Yes
251	After	Older Than 30	Female	Bachelor	Rabigh city	Education	Yes	From 4 to 10	Yes	Yes	Yes	I dont know	No	Yes	Yes	Yes	Yes	Yes	Yes	Yes	No	Yes	Yes	Yes	Yes	No	Yes	No	No	No	Yes	No	No	Yes	Yes	No	Yes	No	No	No	Yes	No	No	Not Selected	Yes	No	No	Yes
378	After	Older Than 30	Female	Bachelor	Near Rabigh	Unemployed	Yes	From 4 to 10	Yes	Yes	Yes	I dont know	Yes	Yes	Yes	Yes	Yes	Yes	Yes	Yes	No	Yes	Yes	Yes	Yes	No	Yes	No	No	No	No	No	No	Yes	No	No	No	No	No	No	Yes	No	Rarely	Not Selected	Yes	No	No	Yes
52	Before	Less Than 30	Female	Bachelor	Near Rabigh	Student	Yes	From 4 to 10	Yes	Yes	Yes	I dont know	I dont know	Yes	I dont know	Yes	Yes	Yes	Yes	Yes	No	Yes	Yes	Yes	Yes	Yes	Yes	Yes	Yes	Yes	Yes	Yes	Yes	Yes	Yes	Yes	Yes	Yes	Yes	Yes	Yes	Yes	Rarely	Selected	Yes	No	Yes	No
54	Before	Less Than 30	Female	Bachelor	Near Rabigh	Student	Yes	Less Than 3	No	Yes	Yes	I dont know	I dont know	Yes	Yes	I dont know	I dont know	Yes	Yes	Yes	I dont know	Yes	Yes	Yes	Yes	No	No	No	No	No	No	No	No	Yes	No	No	No	No	No	No	No	No	Rarely	Selected	Yes	No	Yes	No
59	Before	Less Than 30	Female	High school	Near Rabigh	Unemployed	No	Less Than 3	Yes	Yes	Yes	I dont know	I dont know	Yes	I dont know	I dont know	Yes	Yes	No	Yes	No	Yes	Yes	Yes	Yes	No	Yes	No	Yes	Yes	No	No	No	Yes	Yes	Yes	Yes	No	No	No	Yes	No	Rarely	Selected	Yes	No	Yes	No
66	Before	Less Than 30	Female	Bachelor	Near Rabigh	Student	Yes	From 4 to 10	Yes	Yes	Yes	I dont know	I dont know	Yes	Yes	No	No	Yes	Yes	Yes	No	Yes	Yes	Yes	Yes	No	Yes	No	Yes	Yes	Yes	Yes	No	Yes	Yes	No	No	No	No	No	Yes	No	Rarely	Selected	Yes	No	Yes	No
67	Before	Less Than 30	Female	Bachelor	Near Rabigh	Student	Yes	From 4 to 10	Yes	Yes	Yes	I dont know	No	Yes	No	Yes	Yes	Yes	Yes	Yes	No	Yes	Yes	Yes	Yes	No	Yes	No	Yes	Yes	No	Yes	Yes	Yes	No	No	Yes	No	No	Yes	Yes	No	Rarely	Selected	Yes	No	Yes	No
68	Before	Less Than 30	Female	Bachelor	Near Rabigh	Student	Yes	Less Than 3	Yes	Yes	Yes	I dont know	I dont know	Yes	Yes	No	No	Yes	Yes	Yes	No	Yes	Yes	Yes	Yes	No	Yes	No	No	No	Yes	Yes	Yes	No	No	No	No	No	No	No	No	No	Rarely	Selected	Yes	No	Yes	No
69	Before	Less Than 30	Female	High school	Near Rabigh	Unemployed	Yes	From 4 to 10	Yes	Yes	Yes	I dont know	No	Yes	Yes	Yes	Yes	Yes	Yes	No	No	Yes	Yes	Yes	Yes	Yes	Yes	Yes	Yes	No	No	No	No	Yes	Yes	Yes	Yes	No	No	No	No	No	Rarely	Selected	Yes	No	Yes	No
70	Before	Less Than 30	Female	Bachelor	Near Rabigh	Student	Yes	From 4 to 10	Yes	Yes	Yes	I dont know	Yes	Yes	Yes	Yes	Yes	Yes	Yes	Yes	No	Yes	Yes	Yes	Yes	No	No	No	Yes	Yes	Yes	No	No	Yes	Yes	Yes	Yes	No	Yes	Yes	Yes	Yes	Rarely	Selected	Yes	No	Yes	No
72	Before	Less Than 30	Male	Bachelor	Near Rabigh	Student	Yes	Less Than 3	No	Yes	Yes	I dont know	Yes	Yes	Yes	No	No	Yes	Yes	Yes	No	Yes	Yes	Yes	Yes	No	Yes	Yes	Yes	Yes	Yes	Yes	Yes	Yes	Yes	No	No	No	No	No	No	Yes	Rarely	Selected	Yes	No	Yes	No
76	Before	Less Than 30	Female	Bachelor	Near Rabigh	Student	No	Less Than 3	No	Yes	Yes	Yes	Yes	Yes	Yes	Yes	Yes	Yes	Yes	Yes	No	No	No	Yes	Yes	No	No	No	Yes	Yes	No	No	No	Yes	Yes	No	Yes	No	No	No	No	No	Rarely	Selected	Yes	No	Yes	No
82	Before	Less Than 30	Male	Bachelor	Near Rabigh	Non Education	Sometimes	Less Than 3	Yes	Yes	No	I dont know	No	Yes	No	Yes	No	Yes	Yes	Yes	No	Yes	Yes	Yes	Yes	Yes	Yes	Yes	Yes	Yes	Yes	Yes	Yes	Yes	Yes	Yes	Yes	Yes	Yes	Yes	Yes	Yes	Rarely	Selected	Yes	No	Yes	No
83	Before	Less Than 30	Female	Bachelor	Near Rabigh	Non Education	No	Less Than 3	Yes	Yes	Yes	I dont know	I dont know	Yes	Yes	No	Yes	Yes	Yes	Yes	No	Yes	Yes	Yes	Yes	No	No	No	No	No	Yes	No	No	Yes	No	No	No	No	No	No	No	No	Rarely	Selected	Yes	No	Yes	No
84	Before	Less Than 30	Female	Bachelor	Near Rabigh	Unemployed	No	Less Than 3	No	Yes	Yes	I dont know	Yes	Yes	No	I dont know	I dont know	Yes	Yes	Yes	No	Yes	Yes	Yes	Yes	No	Yes	No	Yes	No	Yes	No	No	Yes	No	No	Yes	No	No	No	No	No	Rarely	Selected	Yes	No	Yes	No
87	Before	Less Than 30	Female	Bachelor	Near Rabigh	Student	No	Less Than 3	No	Yes	Yes	I dont know	Yes	Yes	Yes	Yes	Yes	Yes	Yes	Yes	No	Yes	Yes	Yes	Yes	No	Yes	No	Yes	Yes	No	No	No	Yes	No	Yes	Yes	No	No	Yes	Yes	Yes	Rarely	Selected	Yes	No	Yes	No
88	Before	Less Than 30	Female	Bachelor	Near Rabigh	Unemployed	Yes	From 4 to 10	Yes	Yes	Yes	I dont know	No	Yes	No	Yes	Yes	Yes	Yes	Yes	No	Yes	Yes	Yes	Yes	No	Yes	No	Yes	No	No	No	No	Yes	Yes	No	Yes	No	No	No	No	No	Rarely	Selected	Yes	No	Yes	No
90	Before	Less Than 30	Female	Bachelor	Near Rabigh	Unemployed	Yes	From 4 to 10	Yes	Yes	I dont know	I dont know	Yes	Yes	I dont know	I dont know	I dont know	Yes	Yes	Yes	No	Yes	Yes	Yes	Yes	Yes	Yes	Yes	Yes	Yes	Yes	Yes	Yes	Yes	No	No	No	No	No	No	No	No	Rarely	Selected	Yes	No	Yes	No
91	Before	Less Than 30	Female	High school	Near Rabigh	Unemployed	Yes	From 4 to 10	Yes	Yes	Yes	I dont know	I dont know	Yes	Yes	I dont know	Yes	Yes	Yes	Yes	No	Yes	Yes	Yes	Yes	No	Yes	Yes	Yes	Yes	Yes	Yes	Yes	Yes	Yes	No	Yes	No	No	Yes	Yes	No	Rarely	Selected	Yes	No	Yes	No
94	Before	Less Than 30	Female	High school	Near Rabigh	Unemployed	Yes	Less Than 3	No	Yes	Yes	I dont know	I dont know	Yes	I dont know	I dont know	Yes	Yes	Yes	Yes	No	Yes	Yes	Yes	Yes	No	Yes	No	Yes	Yes	No	Yes	Yes	Yes	Yes	No	No	No	Yes	No	Yes	No	Rarely	Selected	Yes	No	Yes	No
95	Before	Less Than 30	Female	Master	Near Rabigh	Unemployed	No	Less Than 3	No	Yes	Yes	I dont know	No	Yes	No	Yes	No	Yes	Yes	Yes	No	Yes	Yes	Yes	Yes	No	Yes	Yes	Yes	Yes	Yes	Yes	Yes	Yes	No	No	Yes	No	No	No	Yes	No	Rarely	Selected	Yes	No	Yes	No
97	Before	Less Than 30	Female	High school	Near Rabigh	Unemployed	Yes	From 4 to 10	Yes	No	Yes	I dont know	Yes	Yes	Yes	Yes	Yes	Yes	Yes	No	No	Yes	Yes	Yes	Yes	Yes	Yes	Yes	No	No	Yes	Yes	Yes	Yes	Yes	Yes	Yes	Yes	No	No	Yes	No	Rarely	Selected	Yes	No	Yes	No
98	Before	Less Than 30	Male	Bachelor	Near Rabigh	Non Education	Yes	Less Than 3	Yes	I dont know	Yes	I dont know	I dont know	Yes	I dont know	I dont know	I dont know	Yes	Yes	Yes	No	Yes	Yes	Yes	Yes	No	No	No	No	No	No	No	No	Yes	Yes	No	Yes	No	No	Yes	Yes	No	Rarely	Selected	Yes	No	Yes	No
99	Before	Less Than 30	Male	Diploma	Near Rabigh	Non Education	Yes	From 4 to 10	Yes	Yes	Yes	I dont know	Yes	Yes	Yes	Yes	Yes	Yes	Yes	Yes	No	Yes	Yes	Yes	Yes	Yes	Yes	Yes	Yes	Yes	Yes	Yes	Yes	Yes	Yes	Yes	Yes	Yes	Yes	Yes	Yes	Yes	Rarely	Selected	Yes	No	Yes	No
100	Before	Less Than 30	Female	Master	Near Rabigh	Education	Yes	From 4 to 10	Yes	Yes	Yes	I dont know	No	Yes	No	Yes	No	Yes	Yes	Yes	No	Yes	Yes	Yes	Yes	No	No	No	No	No	Yes	Yes	No	Yes	No	Yes	Yes	No	No	No	No	No	Rarely	Selected	Yes	No	Yes	No
101	Before	Less Than 30	Female	Bachelor	Near Rabigh	Student	Sometimes	Less Than 3	Yes	Yes	Yes	I dont know	No	Yes	Yes	Yes	Yes	Yes	Yes	Yes	No	Yes	Yes	Yes	Yes	Yes	Yes	No	No	No	Yes	Yes	Yes	Yes	No	Yes	Yes	No	No	Yes	No	Yes	Rarely	Selected	Yes	No	Yes	No
104	Before	Less Than 30	Female	Bachelor	Near Rabigh	Unemployed	No	Less Than 3	Yes	Yes	Yes	I dont know	No	Yes	Yes	Yes	Yes	Yes	No	Yes	No	Yes	Yes	Yes	Yes	No	Yes	No	Yes	Yes	No	No	No	Yes	Yes	No	Yes	No	No	No	Yes	No	Rarely	Selected	Yes	No	Yes	No
106	Before	Less Than 30	Male	Bachelor	Near Rabigh	Non Education	No	Less Than 3	Yes	Yes	Yes	I dont know	I dont know	Yes	Yes	Yes	Yes	Yes	Yes	I dont know	No	Yes	Yes	Yes	Yes	No	Yes	No	Yes	Yes	No	No	No	Yes	Yes	Yes	Yes	No	No	Yes	Yes	No	Rarely	Selected	Yes	No	Yes	No
107	Before	Less Than 30	Female	Bachelor	Near Rabigh	Student	Yes	From 4 to 10	Yes	Yes	Yes	I dont know	I dont know	Yes	Yes	Yes	Yes	Yes	Yes	Yes	No	Yes	Yes	Yes	Yes	Yes	Yes	Yes	Yes	Yes	Yes	Yes	Yes	Yes	Yes	Yes	Yes	Yes	Yes	Yes	Yes	Yes	Rarely	Selected	Yes	No	Yes	No
108	Before	Less Than 30	Female	Bachelor	Near Rabigh	Student	Yes	Less Than 3	No	Yes	Yes	I dont know	Yes	Yes	I dont know	I dont know	Yes	Yes	Yes	Yes	No	Yes	Yes	Yes	Yes	No	No	No	Yes	Yes	No	Yes	No	Yes	Yes	Yes	Yes	Yes	No	Yes	Yes	Yes	Rarely	Selected	Yes	No	Yes	No
110	Before	Less Than 30	Female	High school	Near Rabigh	Non Education	Yes	From 4 to 10	No	No	No	I dont know	No	No	No	No	No	Yes	Yes	Yes	No	Yes	Yes	Yes	Yes	No	Yes	No	Yes	Yes	No	No	No	Yes	Yes	No	No	No	No	No	No	No	Rarely	Selected	Yes	No	Yes	No
113	Before	Less Than 30	Female	Master	Near Rabigh	Student	No	Less Than 3	Yes	Yes	Yes	I dont know	Yes	Yes	Yes	Yes	Yes	Yes	Yes	Yes	No	Yes	Yes	Yes	Yes	No	No	No	Yes	Yes	Yes	No	Yes	Yes	Yes	Yes	Yes	No	Yes	Yes	Yes	No	Rarely	Selected	Yes	No	Yes	No
115	Before	Less Than 30	Male	Diploma	Near Rabigh	Non Education	Yes	From 4 to 10	Yes	Yes	Yes	I dont know	Yes	Yes	Yes	Yes	Yes	Yes	Yes	Yes	No	Yes	Yes	Yes	Yes	No	No	No	No	No	No	No	No	Yes	Yes	No	Yes	No	No	Yes	Yes	No	Rarely	Selected	Yes	No	Yes	No
116	Before	Older Than 30	Female	Master	Near Rabigh	Education	Yes	Less Than 3	No	Yes	Yes	I dont know	Yes	Yes	Yes	Yes	Yes	Yes	Yes	Yes	No	Yes	Yes	Yes	Yes	No	No	No	No	No	No	No	No	Yes	No	No	Yes	No	No	Yes	Yes	No	Rarely	Selected	Yes	No	Yes	No
120	Before	Older Than 30	Female	Master	Near Rabigh	Education	No	Less Than 3	No	Yes	Yes	I dont know	I dont know	Yes	Yes	Yes	I dont know	Yes	Yes	Yes	No	Yes	Yes	Yes	Yes	No	Yes	No	Yes	Yes	No	No	No	Yes	Yes	No	Yes	No	No	Yes	Yes	No	Rarely	Selected	Yes	No	Yes	No
124	Before	Older Than 30	Male	Bachelor	Near Rabigh	Non Education	No	Less Than 3	Yes	Yes	Yes	I dont know	I dont know	Yes	Yes	I dont know	I dont know	Yes	Yes	I dont know	I dont know	Yes	Yes	Yes	Yes	No	Yes	No	No	Yes	No	No	No	No	Yes	No	Yes	No	No	No	No	No	Rarely	Selected	Yes	No	Yes	No
128	Before	Older Than 30	Female	Bachelor	Near Rabigh	Unemployed	Yes	From 4 to 10	Yes	Yes	Yes	I dont know	Yes	Yes	Yes	Yes	Yes	Yes	Yes	Yes	No	Yes	Yes	Yes	Yes	Yes	Yes	Yes	No	Yes	Yes	Yes	Yes	Yes	Yes	Yes	Yes	Yes	Yes	Yes	Yes	Yes	Rarely	Selected	Yes	No	Yes	No
131	Before	Older Than 30	Female	High school	Near Rabigh	Unemployed	No	Less Than 3	Yes	Yes	Yes	I dont know	I dont know	Yes	Yes	Yes	Yes	Yes	Yes	Yes	No	Yes	Yes	I dont know	Yes	No	Yes	No	Yes	Yes	No	No	No	Yes	Yes	Yes	Yes	Yes	No	No	Yes	No	Rarely	Selected	Yes	No	Yes	No
256	After	Less Than 30	Female	Bachelor	Near Rabigh	Student	Sometimes	From 4 to 10	Yes	Yes	Yes	I dont know	Yes	Yes	Yes	No	No	Yes	Yes	Yes	No	Yes	Yes	Yes	Yes	No	Yes	Yes	Yes	Yes	No	No	No	Yes	Yes	Yes	Yes	No	No	No	Yes	Yes	Rarely	Not Selected	Yes	No	Yes	No
258	After	Less Than 30	Female	Bachelor	Near Rabigh	Student	Sometimes	Less Than 3	Yes	Yes	No	I dont know	Yes	Yes	Yes	Yes	Yes	Yes	Yes	Yes	No	Yes	Yes	Yes	Yes	No	Yes	No	Yes	Yes	Yes	No	No	Yes	No	No	No	No	Yes	No	Yes	No	Rarely	Not Selected	Yes	No	Yes	No
264	After	Less Than 30	Female	High school	Near Rabigh	Student	Yes	From 4 to 10	Yes	Yes	Yes	I dont know	No	Yes	Yes	Yes	Yes	Yes	Yes	Yes	No	Yes	Yes	Yes	Yes	No	No	Yes	Yes	Yes	Yes	Yes	No	Yes	No	No	Yes	No	Yes	Yes	Yes	Yes	No	Not Selected	Yes	No	Yes	No
275	After	Less Than 30	Female	Bachelor	Near Rabigh	Student	Yes	Less Than 3	Yes	Yes	Yes	I dont know	Yes	Yes	Yes	Yes	Yes	Yes	Yes	Yes	No	Yes	Yes	Yes	Yes	No	No	No	No	No	No	No	No	Yes	No	No	Yes	No	No	No	Yes	No	No	Not Selected	Yes	No	Yes	No
277	After	Less Than 30	Female	Bachelor	Near Rabigh	Unemployed	Sometimes	Less Than 3	Yes	Yes	No	I dont know	No	Yes	No	Yes	Yes	Yes	Yes	Yes	No	Yes	Yes	Yes	Yes	Yes	Yes	No	Yes	No	Yes	No	Yes	No	No	Yes	Yes	No	Yes	Yes	No	No	No	Not Selected	Yes	No	Yes	No
278	After	Less Than 30	Female	Bachelor	Near Rabigh	Student	Yes	From 4 to 10	Yes	Yes	Yes	I dont know	No	Yes	Yes	Yes	Yes	Yes	Yes	Yes	No	Yes	Yes	Yes	Yes	No	Yes	Yes	Yes	Yes	No	Yes	Yes	Yes	Yes	No	Yes	No	Yes	Yes	Yes	Yes	Rarely	Not Selected	Yes	No	Yes	No
279	After	Less Than 30	Female	Bachelor	Near Rabigh	Student	Sometimes	Less Than 3	Yes	Yes	Yes	I dont know	Yes	Yes	Yes	Yes	Yes	Yes	Yes	Yes	No	Yes	Yes	Yes	Yes	No	No	No	Yes	Yes	No	No	No	No	No	No	No	No	No	No	Yes	Yes	No	Not Selected	Yes	No	Yes	No
280	After	Less Than 30	Female	Bachelor	Near Rabigh	Unemployed	Yes	From 4 to 10	Yes	Yes	No	I dont know	No	Yes	Yes	Yes	No	Yes	Yes	Yes	No	Yes	Yes	Yes	Yes	Yes	Yes	No	No	No	Yes	No	No	Yes	Yes	No	No	No	No	No	Yes	No	No	Not Selected	Yes	No	Yes	No
282	After	Older Than 30	Female	Diploma	Near Rabigh	Non Education	Yes	Less Than 3	Yes	Yes	No	I dont know	Yes	Yes	Yes	Yes	Yes	Yes	Yes	Yes	No	Yes	Yes	Yes	Yes	Yes	Yes	No	Yes	No	Yes	Yes	No	Yes	Yes	Yes	No	No	Yes	Yes	Yes	No	Rarely	Not Selected	Yes	No	Yes	No
284	After	Older Than 30	Female	Bachelor	Near Rabigh	Unemployed	Yes	Less Than 3	Yes	Yes	Yes	I dont know	No	Yes	Yes	Yes	Yes	Yes	Yes	Yes	No	Yes	Yes	Yes	Yes	No	Yes	No	Yes	Yes	No	No	No	Yes	Yes	No	No	No	No	No	No	No	Rarely	Not Selected	Yes	No	Yes	No
285	After	Less Than 30	Female	Bachelor	Near Rabigh	Unemployed	Yes	More Than 10	Yes	Yes	Yes	I dont know	No	Yes	Yes	No	No	Yes	Yes	Yes	No	Yes	Yes	Yes	Yes	No	Yes	No	Yes	No	No	No	No	Yes	No	No	Yes	No	No	No	Yes	No	No	Not Selected	Yes	No	Yes	No
286	After	Older Than 30	Female	Bachelor	Near Rabigh	Non Education	Yes	From 4 to 10	Yes	Yes	Yes	I dont know	No	Yes	Yes	Yes	No	Yes	Yes	Yes	No	Yes	Yes	Yes	Yes	No	Yes	No	Yes	Yes	No	Yes	No	Yes	Yes	Yes	Yes	No	No	Yes	Yes	Yes	Rarely	Not Selected	Yes	No	Yes	No
289	After	Older Than 30	Female	Master	Near Rabigh	Education	Yes	From 4 to 10	Yes	Yes	No	I dont know	No	No	Yes	No	Yes	Yes	Yes	Yes	No	Yes	Yes	Yes	Yes	No	No	No	No	No	No	Yes	No	No	No	No	Yes	No	No	Yes	No	No	Rarely	Not Selected	Yes	No	Yes	No
292	After	Older Than 30	Male	Diploma	Near Rabigh	Non Education	Yes	From 4 to 10	Yes	Yes	Yes	I dont know	No	Yes	Yes	Yes	No	Yes	Yes	Yes	No	Yes	Yes	Yes	Yes	No	No	No	No	No	No	No	No	Yes	Yes	No	Yes	No	No	No	No	No	Rarely	Not Selected	Yes	No	Yes	No
293	After	Less Than 30	Female	Bachelor	Near Rabigh	Student	Yes	From 4 to 10	Yes	Yes	Yes	I dont know	Yes	Yes	Yes	Yes	Yes	Yes	Yes	Yes	No	Yes	Yes	Yes	Yes	No	Yes	Yes	Yes	Yes	Yes	Yes	Yes	Yes	Yes	Yes	Yes	Yes	No	No	Yes	Yes	Yes	Not Selected	Yes	No	Yes	No
300	After	Older Than 30	Female	High school	Near Rabigh	Non Education	Yes	From 4 to 10	Yes	Yes	Yes	I dont know	No	Yes	Yes	Yes	No	Yes	Yes	Yes	No	Yes	Yes	Yes	Yes	No	Yes	No	No	No	No	No	No	Yes	Yes	No	Yes	No	No	No	No	No	Rarely	Not Selected	Yes	No	Yes	No
306	After	Less Than 30	Female	Bachelor	Near Rabigh	Student	Yes	From 4 to 10	Yes	Yes	Yes	I dont know	Yes	Yes	Yes	Yes	Yes	Yes	Yes	Yes	No	Yes	Yes	Yes	Yes	No	Yes	No	Yes	Yes	No	No	No	Yes	Yes	No	Yes	No	No	No	Yes	No	No	Not Selected	Yes	No	Yes	No
308	After	Less Than 30	Female	Bachelor	Near Rabigh	Student	Sometimes	Less Than 3	Yes	Yes	Yes	I dont know	Yes	Yes	Yes	Yes	Yes	Yes	Yes	Yes	No	Yes	Yes	Yes	Yes	No	No	No	Yes	Yes	No	No	No	No	No	No	No	No	No	No	Yes	Yes	No	Not Selected	Yes	No	Yes	No
313	After	Less Than 30	Female	Bachelor	Near Rabigh	Student	Sometimes	From 4 to 10	Yes	Yes	No	I dont know	Yes	Yes	Yes	Yes	Yes	Yes	Yes	Yes	No	Yes	Yes	Yes	Yes	No	Yes	No	Yes	Yes	Yes	Yes	No	Yes	Yes	Yes	Yes	No	Yes	Yes	Yes	No	Yes	Not Selected	Yes	No	Yes	No
314	After	Older Than 30	Female	Diploma	Near Rabigh	Non Education	Yes	From 4 to 10	Yes	Yes	Yes	I dont know	No	Yes	No	No	No	Yes	Yes	Yes	No	Yes	Yes	Yes	Yes	No	Yes	No	Yes	Yes	No	No	No	Yes	Yes	Yes	No	No	No	No	Yes	No	No	Not Selected	Yes	No	Yes	No
254	After	Older Than 30	Female	Bachelor	Rabigh city	Unemployed	Sometimes	Less Than 3	Yes	Yes	Yes	I dont know	Yes	Yes	Yes	Yes	Yes	Yes	Yes	Yes	No	Yes	Yes	Yes	Yes	No	Yes	No	Yes	No	No	No	No	Yes	Yes	No	Yes	No	No	No	No	No	Rarely	Not Selected	Yes	No	Yes	Yes
259	After	Older Than 30	Female	Bachelor	Rabigh city	Education	Sometimes	From 4 to 10	Yes	Yes	Yes	I dont know	No	Yes	Yes	Yes	Yes	Yes	Yes	Yes	No	Yes	Yes	Yes	Yes	No	Yes	No	Yes	Yes	No	Yes	No	Yes	Yes	No	Yes	No	No	No	No	No	Yes	Not Selected	Yes	No	Yes	Yes
260	After	Less Than 30	Female	Bachelor	Rabigh city	Student	Sometimes	Less Than 3	No	Yes	No	I dont know	No	Yes	Yes	Yes	Yes	Yes	Yes	Yes	No	Yes	Yes	Yes	Yes	Yes	Yes	No	Yes	No	Yes	Yes	No	Yes	No	No	Yes	No	No	No	No	No	Rarely	Not Selected	Yes	No	Yes	Yes
261	After	Less Than 30	Female	Bachelor	Rabigh city	Student	Sometimes	Less Than 3	No	Yes	Yes	I dont know	Yes	Yes	Yes	Yes	Yes	Yes	Yes	Yes	No	Yes	Yes	Yes	Yes	No	Yes	No	Yes	No	No	No	No	Yes	Yes	No	Yes	No	No	No	No	No	Yes	Not Selected	Yes	No	Yes	Yes
263	After	Older Than 30	Female	Diploma	Rabigh city	Unemployed	Yes	From 4 to 10	Yes	Yes	Yes	I dont know	No	Yes	Yes	Yes	Yes	Yes	Yes	Yes	No	Yes	Yes	Yes	Yes	No	Yes	No	No	No	No	Yes	No	Yes	Yes	No	No	No	No	No	No	No	No	Not Selected	Yes	No	Yes	Yes
265	After	Less Than 30	Female	Bachelor	Rabigh city	Student	Yes	Less Than 3	Yes	Yes	Yes	I dont know	Yes	Yes	Yes	Yes	Yes	Yes	Yes	Yes	No	Yes	Yes	Yes	Yes	No	Yes	No	Yes	Yes	No	No	No	Yes	No	No	No	No	No	No	No	Yes	Yes	Not Selected	Yes	No	Yes	Yes
266	After	Less Than 30	Female	Bachelor	Rabigh city	Student	Sometimes	Less Than 3	No	Yes	Yes	I dont know	Yes	Yes	Yes	Yes	Yes	Yes	Yes	Yes	No	Yes	Yes	Yes	Yes	No	Yes	No	Yes	Yes	No	No	No	No	No	No	No	No	No	No	No	No	Rarely	Not Selected	Yes	No	Yes	Yes
268	After	Less Than 30	Female	Bachelor	Rabigh city	Unemployed	Yes	From 4 to 10	Yes	Yes	Yes	I dont know	No	Yes	Yes	Yes	Yes	Yes	Yes	Yes	No	Yes	Yes	Yes	Yes	Yes	Yes	Yes	Yes	Yes	Yes	Yes	Yes	Yes	Yes	Yes	Yes	Yes	Yes	Yes	Yes	Yes	Rarely	Not Selected	Yes	No	Yes	Yes
269	After	Less Than 30	Female	Bachelor	Rabigh city	Student	Yes	From 4 to 10	Yes	Yes	Yes	I dont know	No	Yes	Yes	Yes	Yes	Yes	Yes	Yes	No	Yes	Yes	Yes	Yes	No	Yes	No	No	No	No	No	No	Yes	No	No	Yes	No	No	No	Yes	No	Rarely	Not Selected	Yes	No	Yes	Yes
270	After	Older Than 30	Female	Bachelor	Rabigh city	Student	Yes	From 4 to 10	Yes	Yes	Yes	I dont know	No	Yes	Yes	Yes	No	Yes	Yes	Yes	No	Yes	Yes	Yes	Yes	No	Yes	No	No	No	Yes	Yes	No	Yes	No	No	Yes	No	No	No	Yes	Yes	Rarely	Not Selected	Yes	No	Yes	Yes
271	After	Older Than 30	Female	Bachelor	Rabigh city	Non Education	Yes	From 4 to 10	Yes	Yes	Yes	I dont know	Yes	Yes	Yes	Yes	No	Yes	Yes	Yes	No	Yes	Yes	Yes	Yes	No	Yes	Yes	Yes	No	No	Yes	No	Yes	Yes	No	Yes	No	No	Yes	Yes	No	Rarely	Not Selected	Yes	No	Yes	Yes
272	After	Less Than 30	Female	Bachelor	Rabigh city	Student	Sometimes	Less Than 3	Yes	Yes	Yes	I dont know	Yes	Yes	Yes	Yes	Yes	Yes	Yes	Yes	No	Yes	Yes	Yes	Yes	No	No	No	No	No	No	No	No	No	No	No	No	No	No	No	Yes	No	Yes	Not Selected	Yes	No	Yes	Yes
273	After	Less Than 30	Female	Bachelor	Rabigh city	Student	Yes	Less Than 3	Yes	Yes	Yes	I dont know	No	Yes	No	No	No	Yes	Yes	Yes	No	Yes	Yes	Yes	Yes	No	Yes	No	Yes	No	No	No	No	Yes	Yes	No	Yes	Yes	No	No	Yes	No	No	Not Selected	Yes	No	Yes	Yes
274	After	Less Than 30	Female	Bachelor	Rabigh city	Unemployed	Yes	From 4 to 10	Yes	Yes	Yes	I dont know	Yes	Yes	Yes	Yes	Yes	Yes	Yes	Yes	No	Yes	Yes	Yes	Yes	No	Yes	No	Yes	Yes	No	No	No	No	Yes	Yes	Yes	No	No	No	No	No	No	Not Selected	Yes	No	Yes	Yes
276	After	Less Than 30	Female	Bachelor	Rabigh city	Student	Sometimes	From 4 to 10	Yes	Yes	Yes	I dont know	Yes	Yes	Yes	Yes	No	Yes	Yes	Yes	No	Yes	Yes	Yes	Yes	No	Yes	No	Yes	No	No	No	No	Yes	Yes	Yes	No	No	Yes	No	Yes	No	No	Not Selected	Yes	No	Yes	Yes
281	After	Older Than 30	Male	Bachelor	Rabigh city	Unemployed	Yes	From 4 to 10	Yes	Yes	No	I dont know	Yes	Yes	Yes	Yes	Yes	Yes	Yes	Yes	No	Yes	Yes	Yes	Yes	No	Yes	No	No	No	No	No	No	Yes	Yes	Yes	Yes	Yes	No	No	No	No	No	Not Selected	Yes	No	Yes	Yes
389	After	Less Than 30	Female	High school	Near Rabigh	Student	Yes	From 4 to 10	Yes	Yes	Yes	I dont know	Yes	Yes	Yes	No	No	Yes	Yes	Yes	No	Yes	Yes	Yes	Yes	No	No	No	Yes	No	No	No	No	Yes	Yes	No	Yes	No	No	No	Yes	No	No	Not Selected	Yes	No	Yes	Yes
43	Before	Less Than 30	Female	High school	Near Rabigh	Student	Yes	From 4 to 10	Yes	Yes	Yes	I dont know	I dont know	Yes	I dont know	I dont know	I dont know	Yes	Yes	Yes	No	Yes	Yes	Yes	Yes	Yes	No	Yes	No	No	No	No	No	Yes	Yes	No	Yes	No	No	No	Yes	Yes	Rarely	Selected	Yes	Yes	No	No
45	Before	Less Than 30	Female	Bachelor	Near Rabigh	Student	Yes	Less Than 3	Yes	Yes	I dont know	I dont know	I dont know	Yes	Yes	Yes	Yes	Yes	Yes	No	No	Yes	Yes	Yes	Yes	Yes	Yes	Yes	Yes	Yes	No	No	No	Yes	Yes	Yes	Yes	No	No	No	No	No	Rarely	Selected	Yes	Yes	No	No
51	Before	Less Than 30	Female	Bachelor	Near Rabigh	Student	No	Less Than 3	Yes	Yes	Yes	I dont know	I dont know	Yes	I dont know	Yes	I dont know	Yes	Yes	Yes	No	Yes	Yes	Yes	Yes	No	No	No	No	No	Yes	No	No	Yes	Yes	No	Yes	No	Yes	Yes	Yes	Yes	Rarely	Selected	Yes	Yes	No	No
249	After	Less Than 30	Female	Bachelor	Near Rabigh	Student	Sometimes	From 4 to 10	Yes	Yes	No	I dont know	No	Yes	Yes	Yes	Yes	Yes	Yes	Yes	No	Yes	Yes	Yes	Yes	Yes	Yes	No	Yes	Yes	Yes	Yes	Yes	Yes	Yes	Yes	Yes	No	No	Yes	Yes	Yes	Rarely	Not Selected	Yes	Yes	No	No
250	After	Less Than 30	Female	High school	Near Rabigh	Student	Yes	From 4 to 10	Yes	Yes	Yes	I dont know	Yes	Yes	Yes	No	No	Yes	Yes	Yes	No	Yes	Yes	Yes	Yes	No	No	No	Yes	No	No	No	No	Yes	Yes	No	Yes	No	No	No	Yes	No	No	Not Selected	Yes	Yes	No	No
252	After	Less Than 30	Female	Bachelor	Near Rabigh	Student	Yes	Less Than 3	No	Yes	Yes	I dont know	Yes	Yes	Yes	Yes	Yes	Yes	Yes	Yes	No	Yes	Yes	Yes	Yes	Yes	Yes	No	Yes	Yes	No	No	No	Yes	Yes	No	No	No	No	No	No	No	Yes	Not Selected	Yes	Yes	No	No
253	After	Less Than 30	Female	Bachelor	Near Rabigh	Student	Yes	From 4 to 10	Yes	Yes	No	I dont know	No	No	Yes	Yes	Yes	Yes	Yes	Yes	No	Yes	Yes	Yes	Yes	No	Yes	No	Yes	Yes	Yes	Yes	No	Yes	No	Yes	Yes	No	No	No	Yes	Yes	No	Not Selected	Yes	Yes	No	No
255	After	Less Than 30	Female	Bachelor	Near Rabigh	Student	Yes	From 4 to 10	Yes	Yes	Yes	I dont know	Yes	Yes	Yes	Yes	Yes	Yes	Yes	Yes	No	Yes	Yes	Yes	Yes	Yes	Yes	No	Yes	Yes	Yes	No	No	Yes	No	Yes	Yes	No	No	No	Yes	No	No	Not Selected	Yes	Yes	No	No
134	Before	Older Than 30	Female	Bachelor	Near Rabigh	Unemployed	Yes	Less Than 3	Yes	Yes	Yes	I dont know	I dont know	Yes	Yes	Yes	Yes	Yes	Yes	Yes	No	Yes	Yes	Yes	Yes	No	Yes	No	Yes	No	No	No	No	Yes	Yes	No	Yes	No	No	No	Yes	No	Rarely	Selected	Yes	Yes	Yes	No
135	Before	Older Than 30	Female	Bachelor	Near Rabigh	Non Education	Yes	From 4 to 10	Yes	Yes	Yes	I dont know	No	Yes	No	Yes	Yes	Yes	Yes	Yes	No	Yes	Yes	Yes	Yes	No	Yes	No	Yes	No	No	Yes	Yes	Yes	Yes	Yes	Yes	No	No	Yes	Yes	No	Rarely	Selected	Yes	Yes	Yes	No
142	Before	Older Than 30	Female	Bachelor	Near Rabigh	Unemployed	No	Less Than 3	Yes	Yes	Yes	I dont know	I dont know	Yes	I dont know	Yes	I dont know	Yes	Yes	Yes	No	Yes	Yes	I dont know	Yes	No	Yes	Yes	No	No	No	No	No	Yes	Yes	Yes	Yes	No	No	No	Yes	No	Rarely	Selected	Yes	Yes	Yes	No
144	Before	Older Than 30	Female	less Than High school	Near Rabigh	Unemployed	Yes	Less Than 3	No	Yes	Yes	I dont know	No	Yes	Yes	Yes	Yes	Yes	Yes	Yes	No	Yes	Yes	Yes	Yes	Yes	Yes	No	Yes	Yes	Yes	Yes	Yes	Yes	Yes	Yes	Yes	No	Yes	No	Yes	Yes	Rarely	Selected	Yes	Yes	Yes	No
145	Before	Older Than 30	Female	High school	Near Rabigh	Unemployed	Yes	From 4 to 10	Yes	Yes	Yes	I dont know	I dont know	Yes	Yes	Yes	No	Yes	Yes	Yes	No	Yes	Yes	Yes	Yes	No	No	No	No	No	No	No	No	Yes	Yes	No	Yes	Yes	No	No	Yes	No	Rarely	Selected	Yes	Yes	Yes	No
151	Before	Older Than 30	Male	Diploma	Near Rabigh	Non Education	Yes	From 4 to 10	No	Yes	Yes	I dont know	No	Yes	Yes	Yes	Yes	Yes	Yes	Yes	No	Yes	Yes	Yes	Yes	No	No	No	No	No	No	No	No	Yes	Yes	Yes	Yes	No	No	No	Yes	No	Rarely	Selected	Yes	Yes	Yes	No
154	Before	Older Than 30	Female	Bachelor	Near Rabigh	Education	Yes	From 4 to 10	Yes	Yes	Yes	I dont know	No	Yes	Yes	Yes	Yes	Yes	Yes	Yes	No	Yes	Yes	Yes	Yes	No	No	No	No	No	No	No	No	Yes	No	No	Yes	No	No	No	Yes	No	Rarely	Selected	Yes	Yes	Yes	No
157	Before	Older Than 30	Female	High school	Near Rabigh	Unemployed	No	Less Than 3	Yes	Yes	Yes	I dont know	No	Yes	No	Yes	Yes	Yes	Yes	I dont know	No	Yes	Yes	Yes	Yes	Yes	Yes	Yes	Yes	Yes	Yes	No	No	Yes	Yes	Yes	No	No	Yes	No	No	No	Rarely	Selected	Yes	Yes	Yes	No
163	Before	Older Than 30	Female	High school	Near Rabigh	Unemployed	Yes	From 4 to 10	Yes	Yes	I dont know	I dont know	I dont know	Yes	Yes	Yes	Yes	Yes	Yes	Yes	I dont know	Yes	Yes	Yes	I dont know	No	Yes	No	No	No	No	No	No	No	No	No	No	No	No	No	No	No	Rarely	Selected	Yes	Yes	Yes	No
170	Before	Older Than 30	Female	Bachelor	Near Rabigh	Education	Yes	From 4 to 10	Yes	Yes	No	I dont know	Yes	Yes	Yes	I dont know	I dont know	Yes	Yes	Yes	No	Yes	Yes	Yes	Yes	No	Yes	No	No	No	Yes	Yes	Yes	Yes	Yes	No	Yes	No	Yes	Yes	No	No	Rarely	Selected	Yes	Yes	Yes	No
171	Before	Older Than 30	Female	Bachelor	Near Rabigh	Unemployed	Yes	From 4 to 10	Yes	Yes	Yes	I dont know	No	Yes	Yes	No	No	Yes	Yes	Yes	No	Yes	Yes	Yes	Yes	No	Yes	Yes	Yes	Yes	Yes	Yes	No	Yes	Yes	Yes	Yes	Yes	Yes	Yes	Yes	Yes	Rarely	Selected	Yes	Yes	Yes	No
178	Before	Older Than 30	Female	High school	Near Rabigh	Unemployed	Sometimes	Less Than 3	Yes	Yes	Yes	I dont know	Yes	Yes	Yes	Yes	Yes	Yes	Yes	Yes	No	Yes	Yes	Yes	Yes	No	Yes	No	Yes	No	Yes	Yes	No	Yes	Yes	Yes	Yes	No	Yes	No	Yes	No	Rarely	Selected	Yes	Yes	Yes	No
180	Before	Older Than 30	Female	Bachelor	Near Rabigh	Unemployed	No	Less Than 3	No	Yes	Yes	I dont know	No	Yes	Yes	Yes	Yes	Yes	Yes	Yes	No	Yes	Yes	Yes	Yes	No	Yes	Yes	Yes	No	Yes	No	No	Yes	Yes	No	No	No	Yes	No	Yes	No	Rarely	Selected	Yes	Yes	Yes	No
181	Before	Older Than 30	Female	High school	Near Rabigh	Unemployed	No	Less Than 3	No	Yes	Yes	I dont know	Yes	Yes	Yes	Yes	Yes	Yes	Yes	Yes	No	Yes	Yes	Yes	Yes	Yes	Yes	Yes	Yes	Yes	Yes	Yes	Yes	Yes	Yes	Yes	Yes	No	Yes	No	Yes	No	Rarely	Selected	Yes	Yes	Yes	No
183	Before	Older Than 30	Male	Master	Near Rabigh	Non Education	No	Less Than 3	No	Yes	Yes	I dont know	No	Yes	Yes	Yes	Yes	Yes	Yes	Yes	No	Yes	Yes	Yes	Yes	No	Yes	No	No	No	No	No	No	Yes	No	Yes	No	No	No	No	No	No	Rarely	Selected	Yes	Yes	Yes	No
184	Before	Older Than 30	Male	PhD	Near Rabigh	Unemployed	Yes	From 4 to 10	Yes	Yes	Yes	I dont know	No	Yes	Yes	Yes	Yes	Yes	Yes	Yes	No	Yes	Yes	No	Yes	No	No	No	No	No	No	No	No	Yes	No	No	Yes	No	No	No	No	No	Rarely	Selected	Yes	Yes	Yes	No
190	Before	Older Than 30	Female	High school	Near Rabigh	Unemployed	Yes	From 4 to 10	Yes	Yes	Yes	I dont know	No	Yes	Yes	Yes	Yes	Yes	Yes	Yes	No	Yes	Yes	Yes	Yes	No	Yes	No	No	No	No	No	No	Yes	Yes	Yes	No	No	No	No	Yes	No	Rarely	Selected	Yes	Yes	Yes	No
191	Before	Older Than 30	Female	High school	Near Rabigh	Unemployed	Yes	From 4 to 10	Yes	Yes	Yes	I dont know	I dont know	Yes	Yes	I dont know	I dont know	Yes	I dont know	I dont know	No	Yes	Yes	Yes	Yes	No	No	No	No	No	No	No	No	Yes	Yes	Yes	No	No	No	No	Yes	No	Rarely	Selected	Yes	Yes	Yes	No
195	Before	Older Than 30	Male	Diploma	Near Rabigh	Unemployed	Yes	From 4 to 10	Yes	Yes	Yes	I dont know	I dont know	Yes	Yes	Yes	Yes	Yes	Yes	No	No	Yes	Yes	Yes	Yes	No	Yes	Yes	No	No	No	No	No	Yes	Yes	Yes	Yes	Yes	No	No	Yes	No	Rarely	Selected	Yes	Yes	Yes	No
197	Before	Older Than 30	Female	less Than High school	Near Rabigh	Unemployed	Yes	From 4 to 10	Yes	Yes	Yes	I dont know	No	Yes	No	I dont know	Yes	Yes	No	Yes	No	Yes	Yes	Yes	Yes	No	Yes	No	No	No	No	No	No	No	Yes	Yes	No	No	No	No	Yes	No	Rarely	Selected	Yes	Yes	Yes	No
204	Before	Older Than 30	Female	Bachelor	Near Rabigh	Unemployed	Yes	From 4 to 10	Yes	Yes	Yes	I dont know	I dont know	Yes	Yes	Yes	Yes	Yes	Yes	Yes	No	Yes	Yes	Yes	Yes	No	Yes	No	Yes	No	No	No	No	Yes	Yes	No	Yes	No	No	No	No	No	Rarely	Selected	Yes	Yes	Yes	No
207	Before	Older Than 30	Female	Bachelor	Near Rabigh	Education	Yes	From 4 to 10	Yes	Yes	Yes	I dont know	No	Yes	Yes	Yes	Yes	Yes	Yes	Yes	No	Yes	Yes	Yes	Yes	No	Yes	No	No	Yes	No	No	No	Yes	Yes	Yes	Yes	No	No	Yes	Yes	No	Rarely	Selected	Yes	Yes	Yes	No
213	After	Older Than 30	Female	Bachelor	Rabigh city	Education	Sometimes	From 4 to 10	No	Yes	Yes	I dont know	No	Yes	Yes	No	Yes	Yes	Yes	Yes	No	Yes	Yes	Yes	No	No	Yes	No	No	No	No	No	No	No	Yes	Yes	Yes	No	No	No	Yes	No	No	Not Selected	Yes	Yes	Yes	No
215	After	Older Than 30	Female	Diploma	Rabigh city	Unemployed	Yes	From 4 to 10	Yes	Yes	Yes	I dont know	No	Yes	Yes	Yes	Yes	Yes	Yes	Yes	No	Yes	Yes	Yes	No	No	Yes	No	No	No	No	Yes	No	Yes	Yes	No	No	No	No	No	No	No	No	Not Selected	Yes	Yes	Yes	No
217	After	Less Than 30	Female	Bachelor	Rabigh city	Student	Yes	From 4 to 10	Yes	Yes	Yes	I dont know	No	Yes	No	No	No	Yes	Yes	Yes	No	Yes	Yes	Yes	Yes	No	Yes	Yes	No	Yes	Yes	Yes	Yes	Yes	No	No	Yes	No	No	Yes	Yes	No	No	Not Selected	Yes	Yes	Yes	No
220	After	Less Than 30	Female	Bachelor	Rabigh city	Student	Yes	More Than 10	Yes	No	Yes	I dont know	No	Yes	Yes	Yes	Yes	Yes	Yes	Yes	No	Yes	Yes	Yes	Yes	No	No	No	No	No	No	No	No	Yes	No	No	No	No	No	No	No	No	Rarely	Not Selected	Yes	Yes	Yes	No
223	After	Less Than 30	Female	Bachelor	Rabigh city	Student	Yes	More Than 10	Yes	Yes	Yes	I dont know	No	Yes	Yes	Yes	Yes	Yes	Yes	Yes	No	Yes	Yes	Yes	Yes	No	Yes	No	No	No	No	No	No	Yes	Yes	Yes	Yes	No	No	No	Yes	No	No	Not Selected	Yes	Yes	Yes	No
224	After	Older Than 30	Female	PhD	Rabigh city	Education	Yes	More Than 10	Yes	Yes	Yes	I dont know	No	Yes	Yes	Yes	Yes	Yes	Yes	Yes	No	Yes	Yes	Yes	Yes	Yes	Yes	Yes	Yes	Yes	Yes	Yes	Yes	Yes	Yes	Yes	Yes	Yes	No	Yes	Yes	Yes	No	Not Selected	Yes	Yes	Yes	No
225	After	Older Than 30	Female	Bachelor	Rabigh city	Unemployed	Yes	Less Than 3	Yes	Yes	Yes	I dont know	No	Yes	Yes	Yes	Yes	Yes	Yes	Yes	No	Yes	Yes	Yes	Yes	No	Yes	No	Yes	No	No	No	No	Yes	Yes	Yes	Yes	No	No	No	Yes	No	Rarely	Not Selected	Yes	Yes	Yes	No
227	After	Less Than 30	Female	Bachelor	Rabigh city	Student	Sometimes	From 4 to 10	Yes	Yes	No	I dont know	No	Yes	Yes	Yes	No	Yes	Yes	Yes	No	Yes	Yes	Yes	Yes	No	Yes	No	Yes	Yes	No	No	No	Yes	Yes	Yes	Yes	Yes	Yes	No	Yes	Yes	Rarely	Not Selected	Yes	Yes	Yes	No
229	After	Less Than 30	Female	Bachelor	Rabigh city	Student	Yes	From 4 to 10	Yes	Yes	Yes	I dont know	No	Yes	Yes	Yes	Yes	Yes	Yes	Yes	No	Yes	Yes	Yes	Yes	No	Yes	No	Yes	Yes	No	Yes	Yes	Yes	Yes	Yes	Yes	No	No	Yes	Yes	Yes	Rarely	Not Selected	Yes	Yes	Yes	No
230	After	Less Than 30	Female	Bachelor	Rabigh city	Student	Sometimes	From 4 to 10	Yes	Yes	No	I dont know	Yes	Yes	Yes	Yes	Yes	Yes	Yes	Yes	No	Yes	Yes	Yes	Yes	No	Yes	No	Yes	Yes	Yes	Yes	No	Yes	Yes	Yes	Yes	No	Yes	Yes	Yes	No	Yes	Not Selected	Yes	Yes	Yes	No
231	After	Less Than 30	Female	Bachelor	Rabigh city	Unemployed	Sometimes	Less Than 3	Yes	Yes	No	I dont know	No	Yes	Yes	No	No	Yes	Yes	Yes	No	Yes	Yes	Yes	Yes	No	Yes	No	No	No	Yes	No	No	Yes	Yes	Yes	Yes	No	No	No	Yes	No	Rarely	Not Selected	Yes	Yes	Yes	No
232	After	Less Than 30	Female	Bachelor	Rabigh city	Unemployed	Sometimes	Less Than 3	Yes	Yes	Yes	I dont know	No	Yes	Yes	No	No	Yes	Yes	Yes	No	Yes	Yes	Yes	Yes	No	Yes	No	Yes	No	No	No	No	Yes	No	No	Yes	No	No	No	Yes	No	No	Not Selected	Yes	Yes	Yes	No
233	After	Older Than 30	Female	Bachelor	Rabigh city	Unemployed	Yes	From 4 to 10	Yes	Yes	Yes	I dont know	No	Yes	Yes	Yes	Yes	Yes	Yes	Yes	No	Yes	Yes	Yes	Yes	No	No	No	No	No	No	No	No	Yes	No	No	No	No	No	No	No	No	No	Not Selected	Yes	Yes	Yes	No
234	After	Older Than 30	Female	High school	Rabigh city	Unemployed	Yes	From 4 to 10	Yes	Yes	Yes	I dont know	No	Yes	Yes	Yes	Yes	Yes	Yes	Yes	No	Yes	Yes	Yes	Yes	No	Yes	No	Yes	No	No	No	No	No	No	No	No	No	No	No	Yes	No	Rarely	Not Selected	Yes	Yes	Yes	No
235	After	Less Than 30	Female	Bachelor	Rabigh city	Student	Sometimes	Less Than 3	Yes	Yes	Yes	I dont know	No	Yes	Yes	Yes	Yes	Yes	Yes	Yes	No	Yes	Yes	Yes	Yes	No	Yes	No	No	No	Yes	No	No	Yes	Yes	No	Yes	Yes	Yes	Yes	Yes	Yes	Rarely	Not Selected	Yes	Yes	Yes	No
238	After	Older Than 30	Female	Bachelor	Rabigh city	Education	Yes	From 4 to 10	Yes	Yes	Yes	I dont know	Yes	Yes	Yes	Yes	Yes	Yes	Yes	Yes	No	Yes	Yes	Yes	Yes	No	Yes	No	Yes	Yes	No	No	No	Yes	Yes	No	Yes	No	No	Yes	Yes	No	No	Not Selected	Yes	Yes	Yes	No
239	After	Older Than 30	Female	Bachelor	Rabigh city	Education	Yes	From 4 to 10	Yes	Yes	No	I dont know	No	Yes	No	No	No	Yes	Yes	Yes	No	Yes	Yes	Yes	Yes	No	Yes	No	Yes	No	No	No	No	Yes	Yes	No	No	No	No	No	Yes	No	No	Not Selected	Yes	Yes	Yes	No
240	After	Older Than 30	Female	Bachelor	Rabigh city	Unemployed	Yes	From 4 to 10	Yes	Yes	No	I dont know	No	Yes	Yes	Yes	Yes	Yes	Yes	Yes	No	Yes	Yes	Yes	Yes	No	Yes	No	No	No	Yes	No	No	Yes	Yes	No	No	No	No	No	No	No	Rarely	Not Selected	Yes	Yes	Yes	No
242	After	Less Than 30	Female	Bachelor	Rabigh city	Student	Yes	From 4 to 10	Yes	Yes	Yes	I dont know	No	Yes	Yes	Yes	No	Yes	Yes	Yes	No	Yes	Yes	Yes	Yes	No	Yes	No	No	No	No	No	No	No	No	No	Yes	No	No	No	No	No	Rarely	Not Selected	Yes	Yes	Yes	No
244	After	Older Than 30	Male	Bachelor	Rabigh city	Non Education	No	From 4 to 10	Yes	Yes	Yes	I dont know	No	Yes	Yes	Yes	Yes	Yes	Yes	Yes	No	Yes	Yes	Yes	Yes	No	Yes	No	No	No	No	No	No	Yes	Yes	Yes	Yes	No	No	Yes	No	No	Rarely	Not Selected	Yes	Yes	Yes	No
246	After	Less Than 30	Female	Bachelor	Rabigh city	Student	Yes	From 4 to 10	Yes	Yes	Yes	I dont know	No	Yes	Yes	Yes	Yes	Yes	Yes	Yes	No	Yes	Yes	Yes	Yes	No	Yes	No	No	No	No	No	No	Yes	No	No	Yes	No	No	No	Yes	No	Rarely	Not Selected	Yes	Yes	Yes	No
247	After	Less Than 30	Female	Bachelor	Rabigh city	Student	Yes	Less Than 3	Yes	Yes	No	I dont know	Yes	Yes	Yes	Yes	Yes	Yes	Yes	Yes	No	Yes	Yes	Yes	Yes	Yes	Yes	Yes	No	No	No	No	No	Yes	No	No	No	No	No	No	No	No	Rarely	Not Selected	Yes	Yes	Yes	No
318	After	Older Than 30	Male	Master	Near Rabigh	Non Education	Yes	From 4 to 10	Yes	Yes	Yes	I dont know	No	Yes	Yes	Yes	No	Yes	Yes	Yes	No	Yes	Yes	Yes	Yes	No	No	No	No	No	No	No	No	Yes	No	No	Yes	No	No	Yes	Yes	No	No	Not Selected	Yes	Yes	Yes	No
322	After	Less Than 30	Female	High school	Near Rabigh	Student	Sometimes	From 4 to 10	No	Yes	Yes	I dont know	No	Yes	Yes	Yes	Yes	Yes	Yes	Yes	No	Yes	Yes	Yes	Yes	Yes	No	No	Yes	No	Yes	No	Yes	No	Yes	No	No	Yes	No	Yes	No	No	Yes	Not Selected	Yes	Yes	Yes	No
324	After	Older Than 30	Female	less Than High school	Near Rabigh	Unemployed	Yes	Less Than 3	Yes	Yes	Yes	I dont know	No	Yes	Yes	Yes	No	Yes	Yes	Yes	No	Yes	Yes	Yes	Yes	No	Yes	No	Yes	Yes	No	No	No	Yes	Yes	No	No	No	No	No	Yes	No	Yes	Not Selected	Yes	Yes	Yes	No
325	After	Less Than 30	Female	High school	Near Rabigh	Student	Yes	Less Than 3	Yes	Yes	Yes	I dont know	No	Yes	Yes	No	Yes	Yes	Yes	Yes	No	Yes	Yes	Yes	Yes	No	No	No	Yes	No	No	No	No	Yes	No	No	Yes	No	Yes	No	No	No	Yes	Not Selected	Yes	Yes	Yes	No
326	After	Older Than 30	Male	High school	Near Rabigh	Non Education	Yes	From 4 to 10	Yes	Yes	Yes	I dont know	No	Yes	Yes	Yes	No	Yes	Yes	Yes	No	Yes	Yes	Yes	Yes	No	Yes	No	No	No	No	No	No	Yes	No	Yes	Yes	No	No	Yes	Yes	No	No	Not Selected	Yes	Yes	Yes	No
328	After	Less Than 30	Female	High school	Near Rabigh	Unemployed	Sometimes	From 4 to 10	Yes	Yes	Yes	I dont know	Yes	Yes	Yes	Yes	Yes	Yes	Yes	Yes	No	Yes	Yes	Yes	Yes	No	Yes	No	Yes	Yes	No	No	No	No	No	No	No	No	No	No	Yes	No	Rarely	Not Selected	Yes	Yes	Yes	No
329	After	Less Than 30	Female	Bachelor	Near Rabigh	Student	Yes	From 4 to 10	Yes	Yes	Yes	I dont know	No	Yes	Yes	Yes	No	Yes	Yes	Yes	No	Yes	Yes	Yes	Yes	Yes	No	No	Yes	Yes	Yes	No	No	Yes	Yes	Yes	No	No	No	No	Yes	Yes	No	Not Selected	Yes	Yes	Yes	No
332	After	Less Than 30	Female	High school	Near Rabigh	Student	Sometimes	From 4 to 10	No	Yes	Yes	I dont know	No	Yes	Yes	Yes	Yes	Yes	Yes	Yes	No	Yes	Yes	Yes	Yes	Yes	No	No	Yes	No	Yes	No	Yes	No	Yes	No	No	Yes	No	Yes	No	No	Yes	Not Selected	Yes	Yes	Yes	No
336	After	Less Than 30	Female	High school	Near Rabigh	Student	Sometimes	Less Than 3	Yes	Yes	Yes	I dont know	No	Yes	Yes	Yes	Yes	Yes	Yes	Yes	No	Yes	Yes	Yes	Yes	No	Yes	No	Yes	Yes	No	No	No	Yes	Yes	Yes	Yes	No	Yes	No	Yes	No	Yes	Not Selected	Yes	Yes	Yes	No
341	After	Older Than 30	Female	Bachelor	Near Rabigh	Non Education	Yes	From 4 to 10	Yes	Yes	Yes	I dont know	No	Yes	Yes	Yes	No	Yes	Yes	Yes	No	Yes	Yes	Yes	Yes	No	Yes	No	Yes	Yes	No	Yes	No	Yes	No	No	Yes	No	No	Yes	Yes	No	Rarely	Not Selected	Yes	Yes	Yes	No
342	After	Older Than 30	Female	High school	Near Rabigh	Non Education	Yes	From 4 to 10	Yes	Yes	Yes	I dont know	No	Yes	Yes	Yes	No	Yes	Yes	Yes	No	Yes	Yes	Yes	Yes	No	Yes	No	No	No	No	No	No	Yes	Yes	No	Yes	No	No	No	No	No	Rarely	Not Selected	Yes	Yes	Yes	No
347	After	Less Than 30	Female	High school	Near Rabigh	Student	Sometimes	From 4 to 10	Yes	Yes	Yes	I dont know	No	Yes	Yes	Yes	Yes	Yes	Yes	Yes	No	Yes	Yes	Yes	Yes	No	No	No	No	No	No	No	No	Yes	No	No	No	No	No	No	Yes	Yes	No	Not Selected	Yes	Yes	Yes	No
353	After	Older Than 30	Male	PhD	Near Rabigh	Unemployed	Yes	From 4 to 10	Yes	Yes	Yes	I dont know	Yes	Yes	Yes	Yes	Yes	Yes	Yes	Yes	No	Yes	Yes	Yes	Yes	No	Yes	No	Yes	Yes	No	No	No	Yes	Yes	No	Yes	Yes	No	No	Yes	No	No	Not Selected	Yes	Yes	Yes	No
355	After	Older Than 30	Male	Diploma	Near Rabigh	Unemployed	Yes	From 4 to 10	Yes	Yes	Yes	I dont know	No	Yes	Yes	Yes	No	Yes	Yes	Yes	No	Yes	Yes	Yes	Yes	No	Yes	No	No	No	No	No	No	Yes	No	No	Yes	No	No	No	Yes	No	Rarely	Not Selected	Yes	Yes	Yes	No
361	After	Older Than 30	Male	Master	Near Rabigh	Unemployed	Yes	From 4 to 10	Yes	Yes	Yes	I dont know	No	Yes	Yes	Yes	Yes	Yes	Yes	Yes	No	Yes	Yes	Yes	Yes	No	Yes	No	No	No	No	No	No	Yes	Yes	No	No	No	No	No	No	No	No	Not Selected	Yes	Yes	Yes	No
373	After	Less Than 30	Female	less Than High school	Near Rabigh	Student	Yes	Less Than 3	Yes	Yes	Yes	I dont know	No	No	Yes	No	No	Yes	Yes	Yes	No	Yes	Yes	Yes	Yes	No	Yes	No	Yes	No	No	No	No	Yes	Yes	Yes	No	No	Yes	No	No	No	No	Not Selected	Yes	Yes	Yes	No
283	After	Older Than 30	Female	Diploma	Rabigh city	Unemployed	Sometimes	More Than 10	Yes	Yes	Yes	I dont know	No	Yes	Yes	Yes	No	Yes	Yes	Yes	No	Yes	Yes	Yes	Yes	No	Yes	Yes	No	No	Yes	No	No	No	No	No	No	No	No	No	No	No	Rarely	Not Selected	Yes	Yes	Yes	Yes
287	After	Less Than 30	Female	Bachelor	Rabigh city	Student	Yes	From 4 to 10	Yes	Yes	Yes	I dont know	No	No	No	Yes	No	Yes	Yes	Yes	No	Yes	Yes	Yes	Yes	No	No	No	No	No	No	No	No	No	No	No	No	No	No	No	No	No	No	Not Selected	Yes	Yes	Yes	Yes
288	After	Less Than 30	Female	Bachelor	Rabigh city	Student	Yes	From 4 to 10	Yes	Yes	Yes	I dont know	Yes	Yes	Yes	No	No	Yes	Yes	Yes	No	Yes	Yes	Yes	Yes	No	Yes	No	No	No	No	No	No	Yes	No	No	Yes	No	No	No	No	No	No	Not Selected	Yes	Yes	Yes	Yes
290	After	Less Than 30	Female	Bachelor	Rabigh city	Student	Sometimes	From 4 to 10	Yes	Yes	Yes	I dont know	Yes	Yes	Yes	Yes	No	Yes	Yes	Yes	No	Yes	Yes	Yes	Yes	No	No	No	No	No	No	No	No	Yes	No	No	Yes	No	No	No	No	No	No	Not Selected	Yes	Yes	Yes	Yes
291	After	Less Than 30	Female	High school	Rabigh city	Unemployed	Yes	Less Than 3	Yes	Yes	Yes	I dont know	No	Yes	Yes	Yes	No	Yes	Yes	Yes	No	Yes	Yes	Yes	Yes	No	No	No	Yes	Yes	Yes	No	No	No	No	No	Yes	No	No	No	Yes	Yes	Rarely	Not Selected	Yes	Yes	Yes	Yes
294	After	Older Than 30	Female	PhD	Rabigh city	Education	Yes	From 4 to 10	Yes	Yes	Yes	I dont know	Yes	Yes	Yes	Yes	Yes	Yes	Yes	Yes	No	Yes	Yes	Yes	Yes	No	No	No	Yes	No	No	No	No	Yes	No	No	No	No	No	No	No	No	Rarely	Not Selected	Yes	Yes	Yes	Yes
295	After	Less Than 30	Female	Bachelor	Rabigh city	Student	Yes	Less Than 3	Yes	Yes	Yes	I dont know	Yes	Yes	Yes	Yes	Yes	Yes	Yes	Yes	No	Yes	Yes	Yes	Yes	No	Yes	No	Yes	Yes	Yes	Yes	Yes	Yes	Yes	Yes	Yes	Yes	Yes	Yes	Yes	Yes	No	Not Selected	Yes	Yes	Yes	Yes
296	After	Older Than 30	Female	Master	Rabigh city	Unemployed	Yes	Less Than 3	Yes	Yes	Yes	I dont know	No	Yes	Yes	Yes	Yes	Yes	Yes	Yes	No	Yes	Yes	Yes	Yes	Yes	Yes	Yes	Yes	No	No	Yes	Yes	Yes	Yes	Yes	Yes	Yes	No	No	Yes	Yes	Rarely	Not Selected	Yes	Yes	Yes	Yes
298	After	Less Than 30	Female	High school	Rabigh city	Student	Yes	Less Than 3	Yes	Yes	Yes	I dont know	No	Yes	Yes	Yes	Yes	Yes	Yes	Yes	No	Yes	Yes	Yes	Yes	No	No	No	No	No	No	No	No	Yes	No	Yes	Yes	No	No	No	No	No	No	Not Selected	Yes	Yes	Yes	Yes
299	After	Less Than 30	Female	Bachelor	Rabigh city	Student	Sometimes	From 4 to 10	Yes	Yes	Yes	I dont know	No	Yes	Yes	No	No	Yes	Yes	Yes	No	Yes	Yes	Yes	Yes	No	No	No	No	No	No	No	No	Yes	No	No	Yes	No	No	No	No	No	Yes	Not Selected	Yes	Yes	Yes	Yes
301	After	Less Than 30	Female	Bachelor	Rabigh city	Student	Sometimes	Less Than 3	Yes	Yes	Yes	I dont know	Yes	Yes	Yes	Yes	Yes	Yes	Yes	Yes	No	Yes	Yes	Yes	Yes	No	Yes	No	Yes	Yes	No	No	No	Yes	Yes	No	Yes	No	No	No	Yes	No	Yes	Not Selected	Yes	Yes	Yes	Yes
302	After	Older Than 30	Female	Diploma	Rabigh city	Non Education	Sometimes	From 4 to 10	No	Yes	Yes	I dont know	Yes	Yes	Yes	Yes	Yes	Yes	Yes	Yes	No	Yes	Yes	Yes	Yes	No	Yes	Yes	Yes	Yes	Yes	No	No	Yes	No	Yes	Yes	No	Yes	Yes	Yes	No	No	Not Selected	Yes	Yes	Yes	Yes
303	After	Older Than 30	Male	less Than High school	Rabigh city	Non Education	Yes	More Than 10	Yes	Yes	Yes	I dont know	Yes	Yes	Yes	Yes	Yes	Yes	Yes	Yes	No	Yes	Yes	Yes	Yes	No	No	No	No	No	No	No	No	No	No	No	No	No	No	No	No	Yes	No	Not Selected	Yes	Yes	Yes	Yes
304	After	Less Than 30	Female	Bachelor	Rabigh city	Unemployed	Sometimes	Less Than 3	Yes	Yes	Yes	I dont know	No	Yes	Yes	No	No	Yes	Yes	Yes	No	Yes	Yes	Yes	Yes	Yes	Yes	No	No	No	Yes	No	No	Yes	No	Yes	No	No	No	No	No	No	Rarely	Not Selected	Yes	Yes	Yes	Yes
305	After	Less Than 30	Female	Bachelor	Rabigh city	Student	Yes	Less Than 3	Yes	Yes	Yes	I dont know	No	Yes	Yes	Yes	Yes	Yes	Yes	Yes	No	Yes	Yes	Yes	Yes	No	Yes	No	Yes	Yes	No	Yes	Yes	Yes	No	Yes	Yes	No	No	No	Yes	No	No	Not Selected	Yes	Yes	Yes	Yes
307	After	Less Than 30	Female	Bachelor	Rabigh city	Student	Sometimes	Less Than 3	Yes	Yes	Yes	I dont know	No	Yes	Yes	Yes	Yes	Yes	Yes	Yes	No	Yes	Yes	Yes	Yes	Yes	Yes	Yes	Yes	Yes	Yes	Yes	Yes	Yes	Yes	Yes	Yes	Yes	Yes	No	Yes	No	Rarely	Not Selected	Yes	Yes	Yes	Yes
309	After	Older Than 30	Male	Bachelor	Rabigh city	Unemployed	Yes	Less Than 3	Yes	Yes	Yes	I dont know	No	Yes	Yes	Yes	No	Yes	Yes	Yes	No	Yes	Yes	Yes	Yes	No	Yes	No	No	No	Yes	No	No	Yes	No	No	Yes	No	No	No	No	No	No	Not Selected	Yes	Yes	Yes	Yes
310	After	Less Than 30	Female	Bachelor	Rabigh city	Unemployed	Sometimes	Less Than 3	Yes	Yes	No	I dont know	No	Yes	Yes	No	No	Yes	Yes	Yes	No	Yes	Yes	Yes	Yes	No	Yes	No	No	No	Yes	No	No	Yes	Yes	Yes	Yes	No	No	No	Yes	No	Rarely	Not Selected	Yes	Yes	Yes	Yes
311	After	Less Than 30	Female	Bachelor	Rabigh city	Unemployed	Yes	Less Than 3	Yes	Yes	Yes	I dont know	No	Yes	Yes	No	No	Yes	Yes	Yes	No	Yes	Yes	Yes	Yes	No	Yes	No	No	No	No	Yes	No	No	No	No	Yes	No	No	No	No	No	Rarely	Not Selected	Yes	Yes	Yes	Yes
312	After	Older Than 30	Male	less Than High school	Rabigh city	Unemployed	Yes	More Than 10	Yes	Yes	Yes	I dont know	Yes	Yes	Yes	Yes	Yes	Yes	Yes	Yes	No	Yes	Yes	Yes	Yes	No	Yes	No	No	No	No	No	No	No	Yes	No	No	No	No	No	Yes	No	No	Not Selected	Yes	Yes	Yes	Yes
315	After	Older Than 30	Male	Diploma	Rabigh city	Non Education	Yes	From 4 to 10	Yes	Yes	Yes	I dont know	No	Yes	Yes	Yes	No	Yes	Yes	Yes	No	Yes	Yes	Yes	Yes	Yes	No	No	No	No	No	No	No	No	No	No	No	No	No	No	No	No	No	Not Selected	Yes	Yes	Yes	Yes
316	After	Older Than 30	Female	Bachelor	Rabigh city	Education	Yes	From 4 to 10	Yes	Yes	No	I dont know	No	Yes	No	No	No	Yes	Yes	Yes	No	Yes	Yes	Yes	Yes	No	Yes	No	Yes	No	No	No	No	Yes	Yes	No	No	No	No	No	Yes	No	No	Not Selected	Yes	Yes	Yes	Yes
317	After	Less Than 30	Female	Bachelor	Rabigh city	Student	Yes	From 4 to 10	Yes	Yes	Yes	I dont know	Yes	Yes	Yes	Yes	Yes	Yes	Yes	Yes	No	Yes	Yes	Yes	Yes	No	No	No	Yes	Yes	No	No	No	Yes	No	No	Yes	No	No	No	Yes	No	No	Not Selected	Yes	Yes	Yes	Yes
319	After	Less Than 30	Female	Bachelor	Rabigh city	Student	Yes	From 4 to 10	Yes	Yes	Yes	I dont know	Yes	Yes	Yes	Yes	Yes	Yes	Yes	Yes	No	Yes	Yes	Yes	Yes	Yes	Yes	No	Yes	Yes	No	No	No	No	Yes	No	Yes	No	No	No	No	No	No	Not Selected	Yes	Yes	Yes	Yes
320	After	Less Than 30	Female	Bachelor	Rabigh city	Student	Yes	From 4 to 10	Yes	Yes	No	I dont know	No	Yes	Yes	Yes	Yes	Yes	Yes	Yes	No	Yes	Yes	Yes	Yes	No	Yes	No	Yes	Yes	No	No	No	Yes	Yes	No	Yes	No	Yes	No	No	No	Yes	Not Selected	Yes	Yes	Yes	Yes
321	After	Older Than 30	Male	Bachelor	Rabigh city	Non Education	Yes	From 4 to 10	Yes	Yes	Yes	I dont know	No	Yes	Yes	Yes	Yes	Yes	Yes	Yes	No	Yes	Yes	Yes	Yes	No	No	No	No	No	Yes	No	No	Yes	No	No	No	No	No	No	Yes	No	No	Not Selected	Yes	Yes	Yes	Yes
323	After	Less Than 30	Female	Bachelor	Rabigh city	Unemployed	Yes	More Than 10	Yes	Yes	Yes	I dont know	No	Yes	Yes	Yes	Yes	Yes	Yes	Yes	No	Yes	Yes	Yes	Yes	Yes	Yes	No	Yes	Yes	Yes	No	No	Yes	Yes	Yes	Yes	No	No	No	Yes	No	No	Not Selected	Yes	Yes	Yes	Yes
327	After	Older Than 30	Male	less Than High school	Rabigh city	Unemployed	Yes	From 4 to 10	Yes	Yes	Yes	I dont know	Yes	Yes	Yes	Yes	Yes	Yes	Yes	Yes	No	Yes	Yes	Yes	Yes	No	No	No	No	No	No	No	No	Yes	No	No	Yes	No	No	No	No	No	No	Not Selected	Yes	Yes	Yes	Yes
330	After	Older Than 30	Male	High school	Rabigh city	Unemployed	Yes	From 4 to 10	No	Yes	Yes	I dont know	No	Yes	Yes	Yes	No	Yes	Yes	Yes	No	Yes	Yes	Yes	Yes	No	Yes	No	No	No	Yes	No	No	Yes	No	No	Yes	No	No	No	Yes	No	No	Not Selected	Yes	Yes	Yes	Yes
331	After	Less Than 30	Female	Bachelor	Rabigh city	Student	Yes	Less Than 3	No	Yes	Yes	I dont know	No	Yes	Yes	Yes	Yes	Yes	Yes	Yes	No	Yes	Yes	Yes	Yes	Yes	Yes	Yes	Yes	Yes	Yes	Yes	Yes	Yes	Yes	Yes	Yes	Yes	Yes	Yes	Yes	Yes	Yes	Not Selected	Yes	Yes	Yes	Yes
333	After	Less Than 30	Female	High school	Rabigh city	Student	Yes	Less Than 3	Yes	Yes	Yes	I dont know	Yes	Yes	Yes	Yes	Yes	Yes	Yes	Yes	No	Yes	Yes	Yes	Yes	No	No	No	Yes	Yes	Yes	Yes	Yes	Yes	No	Yes	Yes	No	Yes	Yes	Yes	No	Rarely	Not Selected	Yes	Yes	Yes	Yes
335	After	Less Than 30	Female	Bachelor	Rabigh city	Student	Sometimes	From 4 to 10	Yes	Yes	Yes	I dont know	No	Yes	Yes	No	No	Yes	Yes	Yes	No	Yes	Yes	Yes	Yes	No	No	No	No	No	No	No	No	Yes	No	No	Yes	No	No	No	No	No	Yes	Not Selected	Yes	Yes	Yes	Yes
337	After	Less Than 30	Female	Bachelor	Rabigh city	Student	Yes	From 4 to 10	Yes	Yes	Yes	I dont know	No	Yes	Yes	No	No	Yes	Yes	Yes	No	Yes	Yes	Yes	Yes	No	Yes	No	Yes	Yes	No	No	No	Yes	Yes	Yes	Yes	No	Yes	Yes	Yes	No	Yes	Not Selected	Yes	Yes	Yes	Yes
338	After	Less Than 30	Female	Bachelor	Rabigh city	Unemployed	Yes	Less Than 3	Yes	Yes	Yes	I dont know	No	Yes	Yes	No	No	Yes	Yes	Yes	No	Yes	Yes	Yes	Yes	No	Yes	Yes	No	No	Yes	Yes	Yes	Yes	No	No	No	No	Yes	No	No	No	No	Not Selected	Yes	Yes	Yes	Yes
339	After	Less Than 30	Female	Master	Rabigh city	Education	Yes	More Than 10	Yes	Yes	Yes	I dont know	Yes	Yes	Yes	Yes	Yes	Yes	Yes	Yes	No	Yes	Yes	Yes	Yes	No	Yes	No	Yes	Yes	No	No	No	Yes	Yes	No	Yes	No	No	No	No	No	No	Not Selected	Yes	Yes	Yes	Yes
340	After	Older Than 30	Female	High school	Rabigh city	Unemployed	Yes	From 4 to 10	Yes	Yes	No	I dont know	No	Yes	Yes	Yes	Yes	Yes	Yes	Yes	No	Yes	Yes	Yes	Yes	No	No	No	No	No	Yes	No	No	Yes	No	No	No	No	No	No	Yes	Yes	Rarely	Not Selected	Yes	Yes	Yes	Yes
343	After	Less Than 30	Female	High school	Rabigh city	Student	Yes	Less Than 3	Yes	Yes	No	I dont know	No	Yes	No	Yes	No	Yes	Yes	Yes	No	Yes	Yes	Yes	Yes	No	No	No	No	No	No	No	No	Yes	No	No	No	No	No	No	No	No	Rarely	Not Selected	Yes	Yes	Yes	Yes
344	After	Less Than 30	Female	Bachelor	Rabigh city	Student	Yes	From 4 to 10	Yes	Yes	Yes	I dont know	No	No	No	Yes	No	Yes	Yes	Yes	No	Yes	Yes	Yes	Yes	No	No	No	No	No	No	No	No	No	No	No	No	No	No	No	No	No	No	Not Selected	Yes	Yes	Yes	Yes
345	After	Less Than 30	Female	Bachelor	Rabigh city	Student	Yes	From 4 to 10	Yes	Yes	Yes	I dont know	No	Yes	Yes	Yes	No	Yes	Yes	Yes	No	Yes	Yes	Yes	Yes	No	Yes	No	Yes	No	No	Yes	No	Yes	No	Yes	Yes	No	No	No	Yes	No	Rarely	Not Selected	Yes	Yes	Yes	Yes
346	After	Less Than 30	Female	Bachelor	Rabigh city	Student	Sometimes	Less Than 3	No	Yes	Yes	I dont know	Yes	Yes	Yes	Yes	Yes	Yes	Yes	Yes	No	Yes	Yes	Yes	Yes	No	Yes	No	Yes	Yes	No	No	No	No	No	No	No	No	No	No	No	No	Rarely	Not Selected	Yes	Yes	Yes	Yes
348	After	Older Than 30	Male	PhD	Rabigh city	Unemployed	Yes	From 4 to 10	Yes	Yes	Yes	I dont know	No	Yes	Yes	Yes	No	Yes	Yes	Yes	No	Yes	Yes	Yes	Yes	No	Yes	Yes	Yes	Yes	No	Yes	No	Yes	No	No	Yes	No	No	No	Yes	No	No	Not Selected	Yes	Yes	Yes	Yes
349	After	Less Than 30	Female	Bachelor	Rabigh city	Student	Yes	From 4 to 10	Yes	Yes	Yes	I dont know	Yes	Yes	Yes	Yes	Yes	Yes	Yes	Yes	No	Yes	Yes	Yes	Yes	No	No	No	Yes	Yes	No	No	No	Yes	No	No	Yes	No	No	No	Yes	No	No	Not Selected	Yes	Yes	Yes	Yes
350	After	Less Than 30	Female	Bachelor	Rabigh city	Student	Yes	From 4 to 10	Yes	Yes	Yes	I dont know	No	Yes	No	Yes	Yes	Yes	Yes	Yes	No	Yes	Yes	Yes	Yes	No	Yes	No	Yes	Yes	No	Yes	No	Yes	Yes	Yes	Yes	No	No	No	Yes	No	Rarely	Not Selected	Yes	Yes	Yes	Yes
351	After	Less Than 30	Female	High school	Rabigh city	Student	Yes	Less Than 3	Yes	No	No	I dont know	No	No	No	No	No	Yes	Yes	Yes	No	Yes	Yes	Yes	Yes	Yes	Yes	No	Yes	Yes	Yes	Yes	Yes	Yes	Yes	Yes	Yes	No	No	No	Yes	No	No	Not Selected	Yes	Yes	Yes	Yes
352	After	Less Than 30	Male	Bachelor	Rabigh city	Unemployed	Yes	From 4 to 10	Yes	Yes	Yes	I dont know	Yes	Yes	Yes	Yes	Yes	Yes	Yes	Yes	No	Yes	Yes	Yes	Yes	No	Yes	No	No	No	No	No	No	Yes	No	No	No	No	No	No	No	No	Rarely	Not Selected	Yes	Yes	Yes	Yes
354	After	Older Than 30	Male	Bachelor	Rabigh city	Non Education	Yes	From 4 to 10	Yes	Yes	Yes	I dont know	No	Yes	No	Yes	Yes	Yes	Yes	Yes	No	Yes	Yes	Yes	Yes	No	Yes	No	No	No	No	No	No	No	Yes	Yes	Yes	No	No	Yes	Yes	No	No	Not Selected	Yes	Yes	Yes	Yes
356	After	Less Than 30	Female	Bachelor	Rabigh city	Unemployed	Yes	Less Than 3	Yes	Yes	Yes	I dont know	Yes	Yes	Yes	Yes	Yes	Yes	Yes	Yes	No	Yes	Yes	Yes	Yes	Yes	Yes	No	Yes	No	No	No	No	Yes	Yes	No	Yes	No	No	No	No	No	No	Not Selected	Yes	Yes	Yes	Yes
357	After	Older Than 30	Female	Bachelor	Rabigh city	Unemployed	Sometimes	Less Than 3	No	Yes	Yes	I dont know	Yes	Yes	Yes	Yes	No	Yes	Yes	Yes	No	Yes	Yes	Yes	Yes	No	Yes	Yes	No	No	Yes	Yes	No	Yes	Yes	No	Yes	No	No	No	Yes	No	Rarely	Not Selected	Yes	Yes	Yes	Yes
358	After	Older Than 30	Male	Diploma	Rabigh city	Non Education	Yes	From 4 to 10	Yes	Yes	Yes	I dont know	No	Yes	Yes	Yes	No	Yes	Yes	Yes	No	Yes	Yes	Yes	Yes	No	Yes	No	Yes	No	No	No	No	Yes	Yes	No	Yes	No	No	Yes	Yes	Yes	No	Not Selected	Yes	Yes	Yes	Yes
359	After	Less Than 30	Male	High school	Rabigh city	Student	Yes	From 4 to 10	Yes	Yes	Yes	I dont know	Yes	Yes	Yes	Yes	Yes	Yes	Yes	Yes	No	Yes	Yes	Yes	Yes	No	Yes	No	Yes	Yes	Yes	No	No	Yes	Yes	Yes	Yes	No	Yes	Yes	Yes	No	Rarely	Not Selected	Yes	Yes	Yes	Yes
360	After	Less Than 30	Male	Diploma	Rabigh city	Non Education	Sometimes	From 4 to 10	Yes	Yes	No	I dont know	No	Yes	Yes	No	No	Yes	Yes	Yes	No	Yes	Yes	Yes	Yes	No	Yes	No	No	No	No	No	No	Yes	Yes	No	Yes	No	No	Yes	Yes	No	Yes	Not Selected	Yes	Yes	Yes	Yes
362	After	Older Than 30	Male	Bachelor	Rabigh city	Non Education	Yes	From 4 to 10	Yes	Yes	No	I dont know	No	Yes	Yes	Yes	No	Yes	Yes	Yes	No	Yes	Yes	Yes	Yes	No	Yes	No	Yes	Yes	No	No	No	Yes	Yes	Yes	Yes	No	No	Yes	Yes	Yes	Yes	Not Selected	Yes	Yes	Yes	Yes
400	After	Older Than 30	Female	Diploma	Near Rabigh	Unemployed	Sometimes	More Than 10	Yes	Yes	Yes	I dont know	Yes	Yes	Yes	Yes	Yes	Yes	Yes	Yes	No	Yes	Yes	Yes	Yes	No	Yes	No	No	No	No	No	No	Yes	No	No	Yes	No	No	No	Yes	No	Yes	Not Selected	Yes	Yes	Yes	Yes
403	After	Older Than 30	Male	Master	Near Rabigh	Non Education	Yes	From 4 to 10	Yes	Yes	Yes	I dont know	No	Yes	Yes	Yes	No	Yes	Yes	No	No	Yes	Yes	Yes	Yes	No	No	No	No	No	No	No	No	Yes	No	No	Yes	No	No	No	No	No	Rarely	Not Selected	Yes	Yes	Yes	Yes
407	After	Less Than 30	Male	Bachelor	Near Rabigh	Non Education	Sometimes	From 4 to 10	Yes	Yes	No	I dont know	No	Yes	Yes	Yes	Yes	Yes	Yes	Yes	No	No	Yes	Yes	Yes	No	Yes	Yes	Yes	Yes	No	No	No	Yes	Yes	Yes	Yes	No	No	Yes	Yes	No	Rarely	Not Selected	Yes	Yes	Yes	Yes
411	After	Older Than 30	Female	Bachelor	Near Rabigh	Unemployed	Yes	From 4 to 10	Yes	Yes	Yes	I dont know	No	Yes	Yes	No	No	Yes	Yes	Yes	No	No	Yes	Yes	Yes	No	Yes	No	No	Yes	No	No	No	Yes	Yes	No	Yes	No	No	No	Yes	No	Rarely	Not Selected	Yes	Yes	Yes	Yes
413	After	Older Than 30	Male	Bachelor	Near Rabigh	Non Education	Yes	Less Than 3	Yes	Yes	Yes	I dont know	Yes	Yes	Yes	Yes	Yes	Yes	Yes	Yes	No	No	Yes	No	Yes	No	Yes	No	Yes	Yes	Yes	Yes	No	Yes	Yes	Yes	Yes	No	No	Yes	Yes	No	Rarely	Not Selected	Yes	Yes	Yes	Yes
414	After	Less Than 30	Female	Bachelor	Near Rabigh	Student	Sometimes	Less Than 3	Yes	Yes	Yes	I dont know	No	Yes	Yes	Yes	No	Yes	Yes	Yes	No	No	Yes	No	Yes	No	Yes	No	Yes	Yes	No	Yes	Yes	Yes	Yes	Yes	Yes	No	Yes	Yes	Yes	Yes	Rarely	Not Selected	Yes	Yes	Yes	Yes
415	After	Older Than 30	Female	Master	Near Rabigh	Education	Yes	From 4 to 10	Yes	Yes	No	I dont know	No	No	Yes	No	Yes	Yes	Yes	Yes	No	No	Yes	No	Yes	No	No	No	No	No	No	Yes	No	No	No	No	Yes	No	No	Yes	No	No	Rarely	Not Selected	Yes	Yes	Yes	Yes
420	After	Older Than 30	Female	High school	Near Rabigh	Education	Yes	From 4 to 10	Yes	Yes	Yes	I dont know	No	Yes	Yes	Yes	Yes	Yes	Yes	Yes	No	Yes	Yes	Yes	Yes	Yes	Yes	No	Yes	Yes	Yes	Yes	No	Yes	Yes	Yes	Yes	No	No	Yes	Yes	No	Rarely	Not Selected	Yes	Yes	Yes	Yes
435	After	Less Than 30	Female	Bachelor	Near Rabigh	Student	Yes	From 4 to 10	Yes	Yes	No	I dont know	No	No	Yes	Yes	Yes	Yes	Yes	Yes	No	Yes	Yes	Yes	No	No	Yes	No	Yes	Yes	Yes	Yes	No	Yes	No	Yes	Yes	No	No	No	Yes	Yes	No	Not Selected	Yes	Yes	Yes	Yes
436	After	Less Than 30	Female	Bachelor	Near Rabigh	Student	Sometimes	From 4 to 10	Yes	Yes	No	I dont know	No	Yes	Yes	Yes	Yes	Yes	Yes	Yes	No	Yes	Yes	Yes	No	Yes	Yes	No	Yes	Yes	Yes	Yes	Yes	Yes	Yes	Yes	Yes	No	No	Yes	Yes	Yes	Rarely	Not Selected	Yes	Yes	Yes	Yes
437	After	Older Than 30	Male	Diploma	Near Rabigh	Non Education	Yes	From 4 to 10	Yes	Yes	No	I dont know	No	Yes	Yes	Yes	Yes	Yes	Yes	Yes	No	Yes	Yes	Yes	No	Yes	Yes	Yes	Yes	Yes	Yes	Yes	No	Yes	Yes	Yes	Yes	Yes	No	Yes	Yes	No	No	Not Selected	Yes	Yes	Yes	Yes
438	After	Older Than 30	Female	Bachelor	Near Rabigh	Unemployed	Yes	More Than 10	Yes	Yes	Yes	I dont know	Yes	Yes	Yes	Yes	No	Yes	Yes	Yes	No	Yes	Yes	Yes	No	Yes	Yes	No	Yes	No	Yes	Yes	No	Yes	No	Yes	No	No	Yes	Yes	Yes	No	No	Not Selected	Yes	Yes	Yes	Yes
443	After	Less Than 30	Female	Bachelor	Near Rabigh	Student	Yes	From 4 to 10	Yes	Yes	Yes	I dont know	No	Yes	Yes	Yes	Yes	Yes	Yes	Yes	No	Yes	Yes	Yes	No	Yes	No	No	No	No	No	No	No	Yes	No	No	No	No	No	No	No	No	Rarely	Not Selected	Yes	Yes	Yes	Yes
448	After	Older Than 30	Male	Master	Near Rabigh	Non Education	Yes	From 4 to 10	Yes	Yes	Yes	I dont know	No	Yes	No	Yes	Yes	Yes	Yes	Yes	No	Yes	Yes	Yes	No	No	Yes	No	No	No	No	No	No	Yes	Yes	No	No	No	No	No	No	No	Rarely	Not Selected	Yes	Yes	Yes	Yes
449	After	Less Than 30	Male	Bachelor	Near Rabigh	Non Education	Sometimes	From 4 to 10	Yes	Yes	No	I dont know	No	Yes	Yes	Yes	Yes	Yes	Yes	Yes	No	Yes	Yes	Yes	No	No	Yes	Yes	Yes	Yes	No	No	No	Yes	Yes	Yes	Yes	No	No	Yes	Yes	No	Rarely	Not Selected	Yes	Yes	Yes	Yes
455	After	Older Than 30	Female	High school	Near Rabigh	Unemployed	Yes	From 4 to 10	Yes	Yes	No	I dont know	No	Yes	Yes	Yes	Yes	Yes	Yes	Yes	No	Yes	Yes	Yes	No	No	No	No	No	No	No	No	No	No	Yes	No	No	No	No	No	Yes	No	Rarely	Not Selected	Yes	Yes	Yes	Yes
456	After	Older Than 30	Female	Master	Near Rabigh	Non Education	Sometimes	More Than 10	Yes	Yes	Yes	I dont know	No	Yes	Yes	No	No	Yes	Yes	Yes	No	Yes	Yes	Yes	No	No	Yes	No	No	No	Yes	No	No	Yes	No	No	No	No	No	Yes	No	Yes	Rarely	Not Selected	Yes	Yes	Yes	Yes
457	After	Older Than 30	Female	High school	Near Rabigh	Unemployed	Yes	Less Than 3	Yes	Yes	Yes	I dont know	Yes	Yes	Yes	Yes	No	Yes	Yes	Yes	No	Yes	Yes	Yes	No	No	Yes	No	No	No	Yes	No	No	No	No	No	No	No	No	No	Yes	No	No	Not Selected	Yes	Yes	Yes	Yes
460	After	Less Than 30	Female	Bachelor	Near Rabigh	Unemployed	Sometimes	Less Than 3	Yes	Yes	Yes	I dont know	No	Yes	Yes	Yes	No	Yes	Yes	Yes	No	Yes	Yes	Yes	No	No	No	No	No	No	No	No	No	Yes	No	No	No	No	No	No	No	No	No	Not Selected	Yes	Yes	Yes	Yes
462	After	Older Than 30	Male	Master	Near Rabigh	Non Education	Yes	From 4 to 10	Yes	Yes	Yes	I dont know	No	Yes	Yes	Yes	Yes	Yes	Yes	Yes	No	Yes	Yes	Yes	No	No	Yes	No	No	No	No	No	No	Yes	Yes	No	No	No	No	No	Yes	No	Rarely	Not Selected	Yes	Yes	Yes	Yes
463	After	Older Than 30	Female	Bachelor	Near Rabigh	Non Education	Yes	From 4 to 10	Yes	Yes	Yes	I dont know	No	Yes	Yes	Yes	No	Yes	Yes	Yes	No	Yes	Yes	Yes	No	No	Yes	No	Yes	Yes	No	Yes	No	Yes	Yes	Yes	Yes	No	No	Yes	Yes	Yes	Rarely	Not Selected	Yes	Yes	Yes	Yes
466	After	Older Than 30	Female	less Than High school	Near Rabigh	Unemployed	Yes	Less Than 3	Yes	Yes	Yes	I dont know	Yes	Yes	Yes	Yes	No	Yes	Yes	Yes	No	Yes	Yes	Yes	No	No	Yes	No	Yes	No	No	No	No	Yes	Yes	No	No	No	No	No	Yes	No	No	Not Selected	Yes	Yes	Yes	Yes
470	After	Less Than 30	Female	Bachelor	Near Rabigh	Student	Yes	Less Than 3	Yes	Yes	No	I dont know	No	Yes	Yes	Yes	Yes	Yes	Yes	Yes	No	Yes	Yes	Yes	No	No	No	No	Yes	Yes	No	Yes	No	Yes	No	No	Yes	No	No	No	Yes	Yes	No	Not Selected	Yes	Yes	Yes	Yes
473	After	Less Than 30	Female	Bachelor	Near Rabigh	Student	Yes	Less Than 3	No	Yes	Yes	I dont know	Yes	Yes	Yes	Yes	Yes	Yes	Yes	Yes	No	Yes	Yes	Yes	No	Yes	Yes	No	Yes	Yes	No	No	No	Yes	Yes	No	No	No	No	No	No	No	Yes	Not Selected	Yes	Yes	Yes	Yes
